# Supplementary material for: Comprehensive methylome sequencing reveals prognostic epigenetic biomarkers for prostate cancer mortality
Source: Clin Transl Med. 2022 Sep 30;12(10):e1030. doi: 10.1002/ctm2.1030 (PMC9523674; doi:10.1002/ctm2.1030)
Supplement: Supplementary file 1 — Supporting Information [file CTM2-12-e1030-s001.zip › Supplementary_Tables.xlsx]

## Sheet: Table S1
Table S1. Primers used for multiplex bisulphite PCR sequencing of 18 candidate regions
DMR number	Nearest protein-coding gene	Genomic position (hg19)	PCR primers (5'-3')	No. of CpGs (excluding primers)	Amplicon size (bp)
1	CD34	chr1:208132573-208132673	F: CCcNaACAaCCCTaCAac	8	101
			R: ttAGGNgtTGGAGttAAGG
2	AC074091.13	chr2:27958302-27958392	F: GAGGGTTTAtTGGGAAGTG	3	91
			R: CTCCAaaCCCCTaAaCTaTT
3	EPHB3	chr3:184243841-184243933	F: GGTGGAGtAAGAGGAGG	7	93
			R: CCCAaaAaACTCCAACAaCT
4	PRDM8	chr4:81118556-81118645	F: gttTGGtttAGtAAAGAGTTAAAG	3	90
			R: AaACACACACTTTTTaTTTaCTaC
5	MARCH6	chr5:10333812-10333909	F: GAAGGAAAtAGGAGTGGGA	11	98
			R: CCCCTCCCAaCAaCCC
6	CDO1	chr5:115151626-115151723	F: CAATTCTCATCTaACCTaCC	10	98
			R: TCCTACTaaCCTTaCTaACC
7	ZNF655	chr7:99156905-99156994	F: GGGttTGAttttAAAAGTGGAG	4	90
			R: CCCCTAaaAAATaTCTTaaTAACA
8	CDH17	chr8:95246557-95246646	F: tTtttTtTtttTGtATtttTGGtAGAGAATTT	3	90
			R: CAATTCTCATCTaACCTaCC
9	DEUP1	chr11:90850231-90850231	F: GGGAtTAtAAAGAGGAAAGG	8	97
			R: TaCCTCCAACCTCACCC
10	CACNA2D4	chr12:1906499-1906604	F: aaaTTCcNaaaCCCTaCCc	10	106
			R: GGAGTGNgGGtttTGttAG
11	CRACR2A	chr12:3862154-3862247	F: CCCACCCTCAACCTTCC	8	94
			R: CCCACCCTCAACCTTCC
12	PAH	chr12:103311202-103311202	F: tttTGGGTAAAGGGAAGAAG	5	98
			R: CTTCCCAaaCTTCTaAaAaTCC
13	CNMD	chr13:53313317-53313406	F: GGGNgGGAGAGGGAt	9	90
			R: CCCCACTCCCTaaaaaCTA
14	CALM1	chr14:90850125-90850231	F: CTTCCTaTTTTaaAACTCAaaaCC	3	107
			R: GGGGATAAGGAAAttTTAGG
15	PARP6	chr15:72564732-72564833	F: ACTTcNTCCACCCCTac	10	102
			R: gttAGGtTGGttTGTGTGG
16	LRRC37A3	chr17:62777111-62777200	F: TtTNgGGtTGGATAAGAAGG	3	90
			R: TCTcNaCCCCCACCAAT
17	TBX1	chr22:19743285-19743380	F: AcNAATTAaCAaaaTCAAaTAAAaC	6	96
			R: GttTtAGAGTATGGAGAGAG
18	BHLHB9	chrX:102001280-102001371	F: AaCCAaaCCAAaaaCTaAaaaaCT	5	92
			R: tTGtAAAGtTGGtTTGGAGG

## Sheet: Table S2
Table S2. Differentially methylated regions identified from WGBS data of prostate tissue from lethal patients compared to non-lethal patients
1 For the distance of DMRs to the TSS of the nearest protein-coding gene, positive values indicate that the DMR lies downstream of the TSS, while negative values indicate that the DMR lies upstream of the TSS.
2 minfdr is the minimum adjusted p-value from the CpGs within the DMR
3 Stouffer is the stouffer transformation of the group of limma- or DSS- derived FDRs for individual CpGs as DMR constituents
Hypermethylated DMRs in LETHAL patients															Hypomethylated DMRs in LETHAL patients
Chromosome	Start	End	Width	No. of CpGs	Nearest protein coding gene	Gene ID	Distance to TSS (bp) 1	Lethal mean methylation (WGBS) (%)	Non-lethal mean methylation (WGBS) (%)	Adjacent normal mean methylation (WGBS) (%)	Lethal - Non-lethal mean methylation (WGBS) (%)	minfdr 2	Stouffer 3		Chromosome	Start	End	Width	No. of CpGs	Nearest protein coding gene	Gene ID	Distance to TSS (bp) 1	Lethal mean methylation (WGBS) (%)	Non-lethal mean methylation (WGBS) (%)	Adjacent normal mean methylation (WGBS) (%)	Lethal - Non-lethal mean methylation (WGBS) (%)	minfdr 2	Stouffer 3
chr14	90849492	90850589	1098	94	CALM1	ENSG00000198668	12256	49.1066	3.84718	4.5604	45.2595	2.47813e-35	1.75333e-53		chr11	62150769	62150813	45	5	SCGB1A1	ENSG00000149021	21761	15.034	68.9704	60.6061	-53.9364	2.19721e-45	2.54069e-16
chrX	102000717	102001518	802	64	BHLHB9	ENSG00000198908	0	51.1513	5.97255	1.86306	45.1788	5.01904e-31	1.76771e-31		chr12	11700489	11700540	52	6	ETV6	ENSG00000139083	102247	8.69108	86.4348	69.2391	-77.7438	1.40734e-48	8.80574e-14
chr13	36044817	36045510	694	38	MAB21L1	ENSG00000180660	-5321	75.3175	38.3942	7.96256	36.9233	1.03877e-39	2.06353e-29		chr19	49705137	49705258	122	7	TRPM4	ENSG00000130529	8732	23.9842	66.6958	93.6229	-42.7116	1.31612e-13	6.79437e-10
chr2	219646498	219647180	683	62	CYP27A1	ENSG00000135929	-18	73.5707	36.7605	2.74423	36.8102	1.05407e-36	6.49588e-26		chr22	27099781	27099801	21	5	CRYBA4	ENSG00000196431	-81852	51.686	94.0133	100	-42.3273	1.49671e-19	1.49454e-09
chr20	21488274	21494190	5917	191	NKX2-2	ENSG00000125820	-473	61.1497	28.5753	10.8223	32.5744	3.49957e-27	1.85356e-25		chr10	53535501	53536306	806	5	CSTF2T	ENSG00000177613	76145	41.3165	76.9254	97.7273	-35.6088	1.2556e-22	1.48548e-08
chr12	1906206	1906676	471	49	CACNA2D4	ENSG00000151062	-14209	54.8943	12.2941	11.7454	42.6002	5.88686e-29	2.27008e-24		chr2	95537557	95537882	326	14	TEKT4	ENSG00000163060	-303	36.6007	65.5002	73.1666	-28.8995	1.0691e-19	2.90833e-08
chr4	81118427	81118588	162	17	PRDM8	ENSG00000152784	69	70.9469	28.6671	26.3586	42.2797	9.68182e-38	3.51317e-23		chr5	153078528	153078593	66	5	GRIA1	ENSG00000155511	-206795	33.3923	88.7318	95.4487	-55.3395	9.80429e-13	1.08415e-07
chr13	53312994	53313591	598	65	CNMD	ENSG00000136110	0	69.6563	30.9526	6.84349	38.7036	2.74023e-39	1.3278e-22		chr8	82903044	82903134	91	6	SNX16	ENSG00000104497	147942	35.7186	87.5836	77.1705	-51.865	1.64572e-10	1.36887e-07
chr17	62773682	62777796	4115	219	LRRC37A3	ENSG00000176809	-77948	61.1383	28.8188	10.6855	32.3195	3.64381e-33	9.27844e-22		chr16	13262288	13262634	347	5	SHISA9	ENSG00000237515	-266673	29.0245	77.5391	89.6455	-48.5146	9.49568e-09	1.56297e-07
chr1	208132439	208132824	386	50	CD34	ENSG00000174059	47691	69.2298	30.8875	4.51384	38.3423	1.69113e-33	1.52158e-21		chr7	15435831	15436238	408	14	AGMO	ENSG00000187546	29983	27.7581	77.6473	56.9754	-49.8892	2.20354e-16	1.35351e-06
chr7	97839911	97840086	176	18	BHLHA15	ENSG00000180535	652	76.8756	34.3246	6.93575	42.551	5.9385e-49	4.70435e-20		chr19	49767732	49767785	54	6	SLC6A16	ENSG00000063127	-44423	39.1696	84.0023	92.5822	-44.8326	2.09171e-16	1.36333e-06
chr2	27958210	27958689	480	44	AC074091.13	ENSG00000205334	19610	58.5764	16.0873	5.32142	42.489	1.22159e-27	4.83814e-20		chr12	127979098	127979137	40	5	TMEM132C	ENSG00000181234	-772810	33.9766	85.5	97.2222	-51.5234	1.60564e-13	1.41498e-06
chr22	19742681	19743728	1048	83	TBX1	ENSG00000184058	497	68.3933	29.1968	14.2913	39.1965	2.12654e-31	7.05854e-20		chr16	24225985	24226155	171	8	PRKCB	ENSG00000166501	-29132	44.1272	90.5847	70.1389	-46.4575	2.01613e-08	9.88535e-06
chr1	2460791	2462002	1212	162	HES5	ENSG00000197921	0	68.8397	31.3239	6.14744	37.5158	2.52526e-28	2.37633e-19		chr5	54934871	54934920	50	6	SLC38A9	ENSG00000177058	-53527	36.1517	90.7104	97.4359	-54.5587	1.92077e-13	1.17781e-05
chr11	93063135	93064069	935	73	DEUP1	ENSG00000165325	0	63.9899	25.4436	6.96959	38.5463	3.21654e-28	5.30166e-19		chr10	111139352	111139747	396	6	XPNPEP1	ENSG00000108039	-527829	34.3965	65.241	80.7655	-30.8445	1.5508e-10	1.41798e-05
chr13	100641317	100644507	3191	118	ZIC2	ENSG00000043355	-7290	70.9684	39.6566	15.3392	31.3118	5.77067e-20	2.17916e-17		chr7	680966	681003	38	5	PRKAR1B	ENSG00000188191	38645	33.7277	81.951	93.8525	-48.2233	2.57936e-17	1.66279e-05
chr7	107641818	107642740	923	49	LAMB1	ENSG00000091136	0	62.5037	29.162	12.8296	33.3417	6.75945e-17	2.26888e-17		chr17	52958797	52958918	122	5	TOM1L1	ENSG00000141198	17829	2.38095	75.9402	38.0952	-73.5592	4.19789e-10	2.46096e-05
chr5	72529305	72530483	1179	43	TMEM174	ENSG00000164325	-60282	71.4862	34.7051	7.29754	36.7811	8.00969e-31	4.5377e-17		chr3	137561328	137561365	38	5	SOX14	ENSG00000168875	-77748	16.4706	80	6	-63.5294	2.58658e-14	3.17713e-05
chr10	81002036	81003706	1671	98	ZMIZ1	ENSG00000108175	62268	50.3439	22.4625	4.20945	27.8814	1.07054e-44	5.35847e-17		chr3	54433879	54433934	56	5	CACNA2D3	ENSG00000157445	-222055	38.5671	100	100	-61.4329	2.18055e-24	3.37416e-05
chr15	72564636	72565252	617	76	PARP6	ENSG00000137817	0	45.4088	9.11316	2.01926	36.2957	2.37584e-27	9.32067e-17		chr11	127233385	127233435	51	7	KIRREL3	ENSG00000149571	362678	23.5185	68.668	NaN	-45.1495	3.30152e-15	3.81072e-05
chr19	51522021	51522696	676	45	KLK10	ENSG00000129451	-323	72.2913	35.7279	1.40395	36.5634	2.4401e-26	2.48094e-16		chr6	160115666	160115730	65	6	SOD2	ENSG00000112096	1305	24.2721	70.9579	100	-46.6858	1.86198e-15	5.1086e-05
chr3	184243657	184243936	280	22	EPHB3	ENSG00000182580	35635	62.8274	23.6573	8.94183	39.1701	2.57747e-20	5.47039e-16		chr19	51305756	51305778	23	5	C19orf48	ENSG00000167747	240	24.1771	67.4769	73.2085	-43.2998	7.12005e-13	5.38424e-05
chr20	55203372	55203849	478	39	TFAP2C	ENSG00000087510	508	73.3767	33.4371	17.6443	39.9396	6.00769e-28	7.31878e-16		chr14	25147810	25147872	63	5	GZMB	ENSG00000100453	44336	45.1429	80.4822	56.8182	-35.3393	7.9103e-21	9.15812e-05
chr5	9546202	9546674	473	27	SEMA5A	ENSG00000112902	14	56.657	20.6702	4.12266	35.9869	7.95785e-28	7.45293e-16		chr4	47088864	47089546	683	6	GABRB1	ENSG00000163288	-55213	26.3214	77.3748	72.6068	-51.0534	1.45722e-24	9.98312e-05
chr7	99155673	99157071	1399	72	ZNF655	ENSG00000197343	0	42.2581	14.0068	1.66059	28.2513	3.65257e-23	7.60057e-16		chr16	2136297	2136400	104	7	TSC2	ENSG00000103197	-3105	21.7171	60.2418	50.9818	-38.5247	1.14125e-09	0.000113838
chr8	95246476	95246871	396	23	CDH17	ENSG00000079112	16944	59.0953	19.2889	11.485	39.8064	2.05364e-17	7.81722e-16		chr2	2342169	2342368	200	5	MYT1L	ENSG00000186487	7202	49.2589	81.7184	86.9595	-32.4596	7.06964e-09	0.000118197
chr12	3862069	3862497	429	52	CRACR2A	ENSG00000130038	0	44.667	4.3694	4.62013	40.2976	6.15355e-20	9.65126e-16		chr14	105840871	105840956	86	7	PACS2	ENSG00000179364	8499	11.8433	59.9056	49.7415	-48.0624	1.14365e-09	0.000155244
chr19	46915351	46916807	1457	68	CCDC8	ENSG00000169515	-33	65.5943	32.2645	10.0385	33.3299	4.61304e-19	3.25553e-15		chr8	126445712	126445801	90	9	TRIB1	ENSG00000173334	0	27.9831	61.0704	82.0191	-33.0872	1.21039e-12	0.000174071
chr4	41868148	41869685	1538	61	TMEM33	ENSG00000109133	67451	69.5669	34.6602	12.5833	34.9068	1.37647e-47	4.6844e-15		chr1	46055934	46055954	21	5	NASP	ENSG00000132780	-6196	19.5842	67.1486	56.5661	-47.5645	1.39959e-10	0.000233565
chr14	57284380	57284474	95	9	OTX2	ENSG00000165588	7182	66.5369	20.3724	7.07537	46.1645	2.66678e-28	5.39795e-15		chr7	1714264	1714955	692	6	ELFN1	ENSG00000225968	12799	53.4281	72.5019	80.9282	-19.0738	3.77486e-07	0.000253697
chr2	176968667	176969342	676	19	HOXD11	ENSG00000128713	2671	64.1187	30.3789	6.13096	33.7398	1.30299e-26	9.54301e-15		chr3	3167825	3167873	49	7	IL5RA	ENSG00000091181	-423	31.25	91.8182	100	-60.5682	6.16295e-15	0.000268369
chr2	63274679	63275984	1306	99	OTX1	ENSG00000115507	1207	77.621	46.275	28.5263	31.3461	8.10613e-16	1.85566e-14		chr8	92733050	92733788	739	9	RUNX1T1	ENSG00000079102	-295802	35.1636	76.5642	58.3333	-41.4006	4.6424e-11	0.000287969
chr5	115151283	115152645	1363	92	CDO1	ENSG00000129596	-5	52.548	19.0927	3.45572	33.4553	2.31937e-24	2.96109e-14		chr17	49229883	49229916	34	5	NME1	ENSG00000239672	980	40.523	94.8392	92.6535	-54.3162	5.55626e-11	0.000305031
chr3	138662859	138664424	1566	63	FOXL2	ENSG00000183770	-1557	66.2141	32.5034	13.0511	33.7107	3.28414e-23	6.58802e-14		chr8	145096571	145097524	954	8	PARP10	ENSG00000178685	9630	30.2115	54.6855	64.0465	-24.474	4.71039e-11	0.000356637
chr12	103311054	103311276	223	16	PAH	ENSG00000171759	21	64.43	22.1221	2.28825	42.3079	1.56431e-30	7.03148e-14		chr7	67350016	67351267	1252	6	TYW1	ENSG00000198874	-888208	47.451	81.9792	100	-34.5282	3.13507e-10	0.000909126
chr6	10426020	10426836	817	58	TFAP2A	ENSG00000137203	6148	74.5219	42.2212	21.2442	32.3006	4.82243e-18	7.70454e-14		chr16	318787	318873	87	11	ARHGDIG	ENSG00000242173	-60	17.7435	47.5894	40.4048	-29.8459	1.7336e-12	0.000945697
chr14	95234725	95235575	851	55	GSC	ENSG00000133937	-986	74.6059	48.179	9.83053	26.4269	7.88955e-32	1.11666e-13		chr16	31489334	31489385	52	6	TGFB1I1	ENSG00000140682	-4586	34.1979	66.4851	83.5802	-32.2873	7.28162e-10	0.00104818
chr7	73894856	73895109	254	24	GTF2IRD1	ENSG00000006704	25212	70.5468	31.7195	6.0067	38.8274	5.34307e-30	1.65634e-13		chr12	6933541	6933562	22	5	GPR162	ENSG00000250510	97	36.1628	70.6696	81.3461	-34.5068	5.89809e-10	0.00109992
chr11	65639696	65640450	755	84	EFEMP2	ENSG00000172638	0	65.6949	34.206	8.5764	31.4889	1.13048e-27	1.85416e-13		chr2	127529031	127529276	246	9	GYPC	ENSG00000136732	-115270	41.7251	76.7392	92.013	-35.0141	4.96054e-10	0.00141076
chr9	80262609	80263075	467	49	GNA14	ENSG00000156049	-147	72.5442	40.2856	6.05376	32.2586	1.11352e-29	2.85889e-13		chr4	178646010	178646046	37	6	LINC01098	ENSG00000231171	3864	25.9129	67.2563	80.9211	-41.3435	1.2275e-09	0.00142794
chr11	33037542	33037907	366	46	DEPDC7	ENSG00000121690	0	51.7253	17.1113	2.47242	34.6139	6.45796e-23	3.41901e-13		chr8	140361001	140361708	708	7	KCNK9	ENSG00000169427	-353590	32.0634	75.1756	87.328	-43.1122	3.52163e-12	0.00147168
chr2	219846162	219848975	2814	60	FEV	ENSG00000163497	-1403	69.8922	43.5055	10.8155	26.3867	1.62076e-15	3.89687e-13		chr2	143035027	143038312	3286	9	LRP1B	ENSG00000168702	145756	38.172	73.4964	94.1248	-35.3244	9.80626e-19	0.0016775
chr14	37135514	37136331	818	48	PAX9	ENSG00000198807	-3734	79.2362	47.276	56.0221	31.9602	2.08253e-22	4.60372e-13		chr2	127395738	127395859	122	6	GYPC	ENSG00000136732	17649	37.7997	80.0707	88.5726	-42.271	1.78792e-06	0.00175601
chr5	10333634	10334055	422	49	MARCH6	ENSG00000145495	19759	58.9984	19.9964	3.43386	39.002	4.49746e-28	6.75503e-13		chr9	12352703	12352745	43	5	TYRP1	ENSG00000107165	332693	44.7576	91.1706	90.9091	-46.4131	4.41886e-31	0.00202332
chr6	157556843	157557818	976	88	ARID1B	ENSG00000049618	-86797	70.5901	37.8878	2.95564	32.7022	2.97472e-17	1.08026e-12		chr17	25982144	25982170	27	5	LGALS9	ENSG00000168961	-11577	21.9036	60.6956	73.8372	-38.792	2.09723e-12	0.00208977
chr2	191044989	191045799	811	63	C2orf88	ENSG00000187699	0	69.3856	33.9716	2.81327	35.414	1.94905e-18	1.38594e-12		chr16	30826316	30826369	54	7	ZNF629	ENSG00000102870	27792	44.4405	76.6142	91.4065	-32.1738	5.20366e-09	0.00231654
chr10	63212089	63212780	692	28	TMEM26	ENSG00000196932	-427	43.9501	10.2237	8.3506	33.7265	5.35698e-21	2.47663e-12		chr2	127250498	127250540	43	5	GYPC	ENSG00000136732	162968	60.4603	93.9348	93.75	-33.4745	1.69051e-18	0.00250036
chr7	117854531	117854779	249	21	ANKRD7	ENSG00000106013	9932	58.0592	16.7603	4.96156	41.2989	2.30525e-19	3.23958e-12		chr6	35705814	35705851	38	6	ARMC12	ENSG00000157343	-949	21.5811	61.7191	71.8963	-40.138	2.74995e-09	0.00253206
chr5	76373091	76373719	629	69	ZBED3	ENSG00000132846	-9288	68.4122	36.1448	28.0156	32.2674	1.49515e-28	3.31959e-12		chr19	2237619	2237835	217	13	SF3A2	ENSG00000104897	0	40.1811	75.5133	82.9512	-35.3322	2.74251e-14	0.00256029
chr6	5851385	5851840	456	36	NRN1	ENSG00000124785	-155359	53.6162	11.579	1.33253	42.0373	7.06067e-25	4.21238e-12		chr16	8192759	8192962	204	8	TMEM114	ENSG00000232258	-429263	48.8139	90.4749	89.5833	-41.661	5.69304e-10	0.00271586
chr7	51538973	51539557	585	16	COBL	ENSG00000106078	154457	73.832	36.3149	14.16	37.5171	4.39096e-15	8.81775e-12		chr12	33368344	33368939	596	10	SYT10	ENSG00000110975	-223641	55.1846	95.3125	88.6201	-40.1279	2.78071e-16	0.00286698
chr2	10231587	10231873	287	28	AC104794.4	ENSG00000233502	-7678	70.8907	32.0828	11.2315	38.8078	6.52094e-36	9.08328e-12		chr12	133170338	133170386	49	8	P2RX2	ENSG00000187848	24979	18.4026	51.8393	61.6021	-33.4367	3.69371e-12	0.00323956
chr12	54070803	54071378	576	46	ATP5G2	ENSG00000135390	0	61.7306	19.7453	5.22053	41.9853	4.38892e-17	9.67162e-12		chr11	986922	986955	34	5	MUC6	ENSG00000184956	-29197	28.2151	73.3826	78.4462	-45.1675	1.45529e-11	0.00349012
chr1	78511578	78512360	783	86	GIPC2	ENSG00000137960	0	61.0502	25.8795	6.30578	35.1706	3.39206e-27	1.07207e-11		chr19	1978515	1978635	121	17	CSNK1G2	ENSG00000133275	-8689	53.9375	83.1621	92.649	-29.2246	6.58407e-11	0.00400716
chr10	102806868	102808306	1439	46	KAZALD1	ENSG00000107821	13291	70.7986	42.6297	32.1262	28.1689	3.03562e-17	1.09759e-11		chr12	127333390	127333421	32	5	TMEM132B	ENSG00000139364	-1226347	53.8227	86.9947	88.8655	-33.172	1.34646e-08	0.00402827
chr2	172964791	172966535	1745	62	DLX2	ENSG00000115844	-1092	67.4732	39.1247	13.9829	28.3486	1.64312e-15	1.37923e-11		chr14	107252948	107253290	343	7	KIAA0125	ENSG00000226777	-868650	10.5598	31.6356	46.539	-21.0758	2.39783e-08	0.00484564
chrX	17395254	17395550	297	21	NHS	ENSG00000188158	-1710	55.9911	11.5241	1.9228	44.467	1.22906e-18	1.54428e-11		chr4	175605832	175605934	103	7	GLRA3	ENSG00000145451	-144443	66.8952	93.5639	96.7213	-26.6687	5.27129e-11	0.00489231
chr9	96714878	96715618	741	44	BARX1	ENSG00000131668	-94	68.2452	33.9797	7.16614	34.2655	1.38846e-14	1.59144e-11		chr17	7976172	7976235	64	7	AC129492.6	ENSG00000214999	6564	9.43952	41.0768	30.777	-31.6373	2.24075e-11	0.00583502
chr11	88241942	88242488	547	59	CTSC	ENSG00000109861	170986	58.2116	23.4407	7.62941	34.7709	3.83639e-30	1.80495e-11		chr20	60220035	60220073	39	5	CDH4	ENSG00000179242	-45200	36.1887	74.52	64.029	-38.3312	1.9252e-09	0.00588519
chr5	127874531	127874944	414	25	FBN2	ENSG00000138829	614	53.6484	19.491	5.02308	34.1574	6.02211e-21	1.81556e-11		chr8	55212742	55212789	48	5	SOX17	ENSG00000164736	157705	40.2802	72.8461	86.8082	-32.5659	3.47157e-08	0.00670288
chr1	8277267	8277543	277	42	SLC45A1	ENSG00000162426	100342	69.9027	32.3002	9.22495	37.6025	2.7322e-30	2.60794e-11		chr2	118093223	118093254	32	5	DDX18	ENSG00000088205	478971	33.9286	81.25	100	-47.3214	8.53029e-10	0.00768485
chr2	111875299	111875726	428	41	BCL2L11	ENSG00000153094	1228	69.9462	37.8651	12.8563	32.0811	1.63974e-22	2.95344e-11		chr16	8497381	8497429	49	7	TMEM114	ENSG00000232258	-124796	45.886	81.4969	93.3239	-35.6109	3.11186e-11	0.00768805
chr19	11533039	11533276	238	19	RGL3	ENSG00000205517	3020	57.914	21.7182	8.59299	36.1958	3.65404e-23	3.18474e-11		chrX	39963648	39963701	54	5	BCOR	ENSG00000183337	6991	29.449	69.2347	71.594	-39.7856	8.62712e-10	0.00775099
chr11	111410960	111412085	1126	83	LAYN	ENSG00000204381	0	52.4782	23.6659	4.02991	28.8124	5.46886e-26	3.98907e-11		chr20	4324451	4325012	562	6	ADRA1D	ENSG00000171873	94729	27.9339	64.9865	81.1497	-37.0526	1.51279e-06	0.00897596
chr17	73083843	73084494	652	59	SLC16A5	ENSG00000170190	0	61.926	29.4973	6.51201	32.4286	2.30603e-19	5.48418e-11		chr5	106502360	106502396	37	5	EFNA5	ENSG00000184349	-503931	60	94.5513	100	-34.5513	6.68651e-10	0.0103124
chr8	99986429	99986884	456	46	OSR2	ENSG00000164920	-25808	76.1064	47.9872	13.051	28.1192	2.90112e-21	5.79152e-11		chr1	238654716	238654755	40	6	MTRNR2L11	ENSG00000270188	546140	38.1177	78.709	94.9516	-40.5913	1.41944e-08	0.0104565
chr10	88730583	88731649	1067	65	MMRN2	ENSG00000173269	1344	50.9503	15.3187	8.51985	35.6316	2.51611e-18	6.34805e-11		chr2	113955917	113955951	35	5	PSD4	ENSG00000125637	-2059	8	87.2054	90	-79.2054	1.70519e-11	0.0111608
chr19	2302416	2302974	559	47	LINGO3	ENSG00000220008	-5181	72.6888	37.5605	23.2545	35.1283	4.40032e-16	7.35043e-11		chr9	32701557	32703067	1511	10	TAF1L	ENSG00000122728	65889	26.2127	60.0307	62.7536	-33.818	1.63693e-16	0.0116247
chrX	129306243	129306426	184	18	RAB33A	ENSG00000134594	-619	80.6856	45.6745	18.147	35.0112	8.3519e-23	1.01066e-10		chr10	134729176	134729212	37	5	TTC40	ENSG00000171811	-26876	39.2483	77.1658	88.5322	-37.9175	1.00087e-07	0.0117787
chr7	157484629	157486623	1995	106	AC005481.5	ENSG00000222012	-77913	74.0239	43.4126	6.28091	30.6113	5.23336e-16	1.21453e-10		chr17	61817227	61817252	26	5	STRADA	ENSG00000266173	-1868	17.9971	59.0097	78.4705	-41.0126	4.10751e-08	0.0121235
chr20	42955340	42955727	388	42	R3HDML	ENSG00000101074	9898	53.7243	12.865	3.4908	40.8593	5.21161e-21	1.26523e-10		chr16	87583931	87584443	513	5	JPH3	ENSG00000154118	52067	26.3929	38.6703	35.0152	-12.2774	5.69428e-11	0.0122195
chr12	81471570	81472195	626	35	ACSS3	ENSG00000111058	0	70.4792	34.5548	4.39321	35.9244	1.27042e-16	1.28403e-10		chr4	79971123	79971198	76	9	PAQR3	ENSG00000163291	110530	19.9087	45.3637	31.1321	-25.455	4.57559e-12	0.0134692
chr1	116710835	116711259	425	42	MAB21L3	ENSG00000173212	-56458	72.285	39.6561	6.74793	32.6289	1.15184e-21	1.70521e-10		chr11	120387816	120387846	31	5	AP002348.1	ENSG00000204306	-5304	25.2715	61.108	68.756	-35.8365	8.62856e-10	0.0134789
chr7	150037488	150037811	324	29	RARRES2	ENSG00000106538	-920	68.4161	31.2587	6.10985	37.1574	7.7164e-18	1.88158e-10		chr14	97924304	97924337	34	5	RP11-204N11.1	ENSG00000258869	-304830	37.0344	75.8435	91.6139	-38.8092	3.94444e-09	0.0137693
chr5	42951504	42953208	1705	30	SEPP1	ENSG00000250722	64009	58.8162	26.9578	13.6522	31.8584	3.12098e-22	2.18266e-10		chr5	172158429	172158477	49	6	DUSP1	ENSG00000120129	-39720	44.9995	75.2419	66.5072	-30.2423	1.08534e-10	0.0142533
chr6	6009194	6009572	379	32	NRN1	ENSG00000124785	1993	51.065	13.7164	5.40639	37.3485	1.16688e-27	2.32851e-10		chr5	149312405	149312449	45	6	PDE6A	ENSG00000132915	-11906	26.3238	58.3797	90.4825	-32.0559	1.59247e-08	0.01452
chr11	71318376	71318649	274	26	AP000867.1	ENSG00000187811	0	72.8354	32.1549	16.9222	40.6805	6.97247e-21	4.36536e-10		chr14	105318494	105318530	37	5	CEP170B	ENSG00000099814	13086	12.931	53.706	51.7857	-40.775	1.2286e-09	0.0192141
chr19	49238744	49238812	69	11	RASIP1	ENSG00000105538	-3462	81.3011	47.6966	35.7355	33.6046	6.75708e-27	4.44614e-10		chr10	135030142	135030320	179	6	UTF1	ENSG00000171794	13457	46.7102	91.0714	87.8788	-44.3612	2.32259e-08	0.0193807
chr2	21022565	21022933	369	30	C2orf43	ENSG00000118961	0	73.0456	33.5287	5.87163	39.5168	7.12716e-14	4.47501e-10		chr1	207995254	207995319	66	5	CD46	ENSG00000117335	-51569	24.7508	60.5506	77.4899	-35.7998	1.7756e-07	0.0195844
chr8	145103316	145105960	2645	93	OPLAH	ENSG00000178814	-9623	76.5358	51.9486	32.8972	24.5872	1.17706e-17	5.0378e-10		chr16	88504055	88504099	45	6	ZNF469	ENSG00000225614	-10175	23.1968	51.0911	44.7717	-27.8943	3.00608e-08	0.0201497
chr10	103044078	103044281	204	29	LBX1	ENSG00000138136	54526	74.7476	34.1522	12.6148	40.5954	5.52338e-27	5.17597e-10		chr1	185998078	185998110	33	5	HMCN1	ENSG00000143341	142408	48.4047	87.9422	85	-39.5374	1.7543e-09	0.0214848
chr19	55591983	55593979	1997	85	EPS8L1	ENSG00000131037	-222	73.1121	46.3904	33.0328	26.7217	9.10592e-14	6.32065e-10		chr13	76653402	76653529	128	5	C13orf45	ENSG00000178734	-208214	35.9619	80.6895	86.2939	-44.7276	6.01611e-10	0.0218175
chr5	172661044	172662227	1184	48	NKX2-5	ENSG00000183072	0	56.0165	23.879	7.5543	32.1375	3.1959e-18	6.83718e-10		chr14	47669960	47670255	296	14	MDGA2	ENSG00000139915	68918	40.5818	85.0928	86.2057	-44.511	7.14252e-19	0.0231168
chr9	35490434	35490884	451	28	RUSC2	ENSG00000198853	-309	67.4432	29.5131	13.8209	37.9302	1.7277e-12	7.76628e-10		chr5	179158913	179158940	28	7	MAML1	ENSG00000161021	910	41.3112	87.2453	85.2552	-45.9341	9.84133e-10	0.0232741
chr4	74809736	74810479	744	49	PF4	ENSG00000163737	-37361	70.6147	33.3592	6.21287	37.2555	5.6294e-35	8.64148e-10		chr17	65715236	65715272	37	5	NOL11	ENSG00000130935	-1174	10	88.8285	NaN	-78.8285	4.44475e-15	0.0242919
chr8	38323229	38324098	870	46	FGFR1	ENSG00000077782	-82	48.9824	14.7559	2.90597	34.2265	1.35886e-22	8.73874e-10		chr5	4654190	4655222	1033	6	ADAMTS16	ENSG00000145536	485220	34.5023	78.7834	98.0769	-44.2811	4.8184e-20	0.0250383
chr10	101280085	101281455	1371	42	NKX2-3	ENSG00000119919	11234	80.4609	47.3155	20.979	33.1454	1.80763e-14	1.07269e-09		chr17	76998602	76998637	36	6	CANT1	ENSG00000171302	-7174	26.6437	62.3802	74.3525	-35.7366	3.21011e-08	0.0254163
chr6	49518575	49518838	264	27	C6orf141	ENSG00000197261	-461	55.1576	17.4149	1.78115	37.7427	2.75261e-18	2.15242e-09		chr15	101938802	101938859	58	8	PCSK6	ENSG00000140479	28128	39.4723	67.2095	82.6158	-27.7372	3.59677e-08	0.0259544
chr2	45169536	45169907	372	43	SIX3	ENSG00000138083	-633	68.0686	32.8935	11.5889	35.1751	1.73794e-23	2.35772e-09		chr20	49358362	49358382	21	5	PARD6B	ENSG00000124171	-10159	46.6687	90.2648	100	-43.5961	1.7275e-07	0.0262616
chr19	46800226	46800602	377	21	HIF3A	ENSG00000124440	0	71.3749	40.1727	7.31045	31.2021	7.76886e-18	2.57451e-09		chr4	1039695	1039758	64	6	FGFRL1	ENSG00000127418	-33455	23.008	56.1755	48.7765	-33.1675	9.32843e-08	0.0265532
chr15	45406477	45406866	390	33	DUOXA2	ENSG00000140274	0	57.1833	19.1098	4.07863	38.0735	8.17415e-14	3.18402e-09		chr19	50962425	50962511	87	15	EMC10	ENSG00000161671	17241	27.3033	55.3847	51.5425	-28.0813	5.20827e-13	0.0266013
chr22	46262399	46262855	457	59	ATXN10	ENSG00000130638	-72922	72.0552	34.82	17.6563	37.2353	4.80425e-18	3.18565e-09		chr3	95997336	95997368	33	5	MTRNR2L12	ENSG00000269028	-339631	52.9762	97.1429	100	-44.1667	8.92813e-09	0.0266591
chr11	133906673	133906936	264	22	JAM3	ENSG00000166086	31883	75.0168	36.6346	2.39746	38.3822	3.75498e-25	3.42988e-09		chr8	78140325	78140368	44	5	PEX2	ENSG00000164751	227044	22.7273	80.0926	100	-57.3653	2.45537e-07	0.0266998
chr13	100626333	100627419	1087	22	ZIC5	ENSG00000139800	-2169	65.1739	30.5629	12.5819	34.611	6.81762e-16	3.80387e-09		chr7	80549156	80549184	29	5	SEMA3C	ENSG00000075223	488	30.4834	67.7285	40.6436	-37.2451	1.05051e-07	0.0287142
chr9	98784168	98784570	403	32	ERCC6L2	ENSG00000182150	-49048	61.142	20.5188	6.35605	40.6233	1.94494e-14	4.84255e-09		chr1	2013527	2013578	52	6	PRKCZ	ENSG00000067606	-6843	31.1665	64.5103	78.8849	-33.3439	9.62201e-08	0.0296887
chr5	1931115	1931985	871	83	IRX4	ENSG00000113430	43764	44.0635	10.291	2.25476	33.7725	2.30034e-14	5.83557e-09		chr4	22938625	22938651	27	5	GPR125	ENSG00000152990	420947	57.492	95.8333	100	-38.3414	6.10701e-07	0.0309959
chr17	60885616	60885829	214	32	MARCH10	ENSG00000173838	0	69.9979	31.6261	3.73058	38.3719	1.55258e-32	6.65986e-09		chr7	35334274	35335070	797	6	TBX20	ENSG00000164532	40515	44.707	87.7106	89.0747	-43.0037	1.7726e-06	0.0320156
chr3	138668423	138668829	407	17	C3orf72	ENSG00000206262	-2346	69.0011	40.3286	16.485	28.6725	2.51707e-15	9.16888e-09		chr16	1469591	1469611	21	5	C16orf91	ENSG00000174109	-1145	29.8564	78.2272	92.7069	-48.3708	7.75921e-07	0.0324143
chr7	128808790	128809743	954	24	SMO	ENSG00000128602	18969	65.7231	35.8193	11.4988	29.9038	5.5547e-33	1.04784e-08		chr12	42056548	42056572	25	5	PDZRN4	ENSG00000165966	-225006	42.6156	83.7888	69.3177	-41.1732	2.23371e-08	0.0355572
chr15	96866116	96866437	322	24	NR2F2	ENSG00000185551	2729	63.7052	32.1727	24.9842	31.5325	4.84113e-19	1.25401e-08		chr16	13792849	13794328	1480	10	ERCC4	ENSG00000175595	219685	44.8921	79.6948	89.2281	-34.8027	1.56528e-09	0.0368806
chr7	156810130	156810916	787	37	MNX1	ENSG00000130675	6784	66.0064	29.2974	11.037	36.709	3.00397e-11	1.28765e-08		chr9	32111365	32112349	985	8	ACO1	ENSG00000122729	272268	32.4948	70.0669	89.9524	-37.5721	1.51375e-05	0.0389207
chr2	175195528	175195910	383	5	SP9	ENSG00000217236	3763	71.6466	32.4507	25.2513	39.1959	1.0468e-12	1.34074e-08		chr10	134929174	134929206	33	5	GPR123	ENSG00000197177	-13423	27.8622	63.1018	86.3914	-35.2395	1.06691e-06	0.0402615
chr3	194014481	194015158	678	48	CPN2	ENSG00000178772	-56888	58.6852	21.8256	13.7231	36.8597	1.90377e-17	1.49231e-08		chr22	20785004	20785077	74	9	SCARF2	ENSG00000244486	-7034	31.9523	59.8209	69.1899	-27.8686	2.30458e-08	0.0407019
chr16	5037621	5037732	112	16	PPL	ENSG00000118898	26878	64.4571	30.8632	10.3207	33.5939	8.35197e-26	1.54984e-08		chr21	24807408	24807428	21	5	MRPL39	ENSG00000154719	-2172367	33.1699	100	84.6154	-66.8301	8.55966e-09	0.0426447
chr5	149792134	149792284	151	9	CD74	ENSG00000019582	-10	69.3505	27.017	10.0299	42.3335	1.46398e-10	1.58393e-08		chr8	144969360	144969535	176	7	EPPK1	ENSG00000227184	16727	14.4165	62.628	49.2853	-48.2115	2.7079e-08	0.0445317
chr14	60978066	60978150	85	10	SIX6	ENSG00000184302	-2396	83.4515	41.1491	24.6763	42.3024	6.05219e-26	1.65746e-08		chr3	117988486	117988514	29	5	LSAMP	ENSG00000185565	272390	55.2609	91.5198	97.8571	-36.2589	2.5495e-06	0.0449419
chr17	42635310	42636696	1387	44	FZD2	ENSG00000180340	-384	64.3276	41.6422	42.9558	22.6854	1.09383e-18	1.96228e-08		chr8	33155833	33156854	1022	6	FUT10	ENSG00000172728	-162390	36.9815	73.3911	90.2174	-36.4097	1.63981e-17	0.0464039
chr16	89641111	89641723	613	45	CPNE7	ENSG00000178773	452	51.14	18.7974	9.54691	32.3426	1.48383e-33	1.9934e-08		chr2	185192695	185192726	32	5	ZNF804A	ENSG00000170396	270366	60.754	97.0522	93.75	-36.2982	1.20048e-06	0.0465297
chr2	66671878	66673519	1642	21	MEIS1	ENSG00000143995	-1780	71.4681	47.6787	23.247	23.7894	1.17627e-14	2.01379e-08		chr4	164111148	164111172	25	5	NAF1	ENSG00000145414	23074	60.5547	91.6024	97.9167	-31.0477	9.64391e-14	0.0489868
chr14	103739579	103740007	429	45	EIF5	ENSG00000100664	60331	61.1399	26.6685	5.49288	34.4714	6.8399e-22	2.14707e-08		chr4	167463759	167463844	86	7	TLL1	ENSG00000038295	-667648	66.9709	91.3558	91.7131	-24.3849	1.14467e-06	0.0492179
chr13	95620642	95620894	253	26	SOX21	ENSG00000125285	256252	56.3798	17.328	1.94864	39.0518	4.99968e-13	2.71077e-08		chr11	3681284	3681323	40	5	CHRNA10	ENSG00000129749	-11273	65.5085	94.4314	88.3853	-28.9229	2.83929e-07	0.0495915
chr15	89952272	89952973	702	28	RHCG	ENSG00000140519	-69687	69.2534	37.211	9.34183	32.0424	2.69931e-16	3.4604e-08
chr17	42402738	42403188	451	44	SLC25A39	ENSG00000013306	499	65.5211	33.3306	7.90891	32.1905	1.61276e-18	3.56669e-08
chr14	38679170	38680639	1470	45	SSTR1	ENSG00000139874	-1965	68.2627	36.0514	9.1405	32.2113	1.14633e-11	4.17655e-08
chr2	174877621	174877901	281	23	SP3	ENSG00000172845	47190	65.2196	27.6579	2.32118	37.5617	3.53233e-16	4.70372e-08
chr5	72732183	72732601	419	36	FOXD1	ENSG00000251493	-11750	57.9776	21.1518	7.25409	36.8258	3.05973e-15	4.82366e-08
chr16	56709678	56709952	275	20	MT1H	ENSG00000205358	-5925	71.6368	39.4212	30.4507	32.2156	5.15712e-19	5.18643e-08
chr2	19556485	19556991	507	20	OSR1	ENSG00000143867	0	79.3236	51.0986	34.1269	28.2249	2.20123e-23	5.91154e-08
chr9	98111434	98112351	918	92	FANCC	ENSG00000158169	31449	65.0426	30.0845	8.20035	34.9582	7.17872e-22	5.92896e-08
chr7	155258191	155260336	2146	62	EN2	ENSG00000164778	-7366	55.215	24.9652	8.85615	30.2498	4.68076e-17	5.97563e-08
chr10	72200179	72201367	1189	88	NODAL	ENSG00000156574	-55	65.5855	37.2217	22.8766	28.3638	1.82292e-16	6.08557e-08
chr2	26624690	26625047	358	29	DRC1	ENSG00000157856	0	60.9226	24.4672	4.76017	36.4554	5.08579e-31	6.31105e-08
chr11	20618222	20619882	1661	26	SLC6A5	ENSG00000165970	1063	45.4231	22.2769	5.74626	23.1461	1.79532e-16	7.02675e-08
chr7	134143321	134144062	742	79	AKR1B1	ENSG00000085662	0	57.0134	23.3641	2.10617	33.6493	5.32678e-23	8.04766e-08
chr1	92948121	92948755	635	46	GFI1	ENSG00000162676	-755	57.5229	21.7249	6.00338	35.798	5.00169e-16	8.25668e-08
chr9	86755548	86755659	112	15	RMI1	ENSG00000178966	-159834	64.2888	21.5407	11.8553	42.7481	1.07051e-21	8.65485e-08
chr7	156812906	156815002	2097	26	MNX1	ENSG00000130675	9560	40.7861	20.3062	9.93795	20.4799	9.10592e-14	1.02056e-07
chr2	43019666	43020482	817	67	HAAO	ENSG00000162882	0	64.886	31.8857	1.72894	33.0004	6.06528e-20	1.06038e-07
chr22	21386522	21386999	478	19	SLC7A4	ENSG00000099960	0	48.9105	13.7171	2.98066	35.1935	4.13038e-24	1.2126e-07
chrX	136656148	136656927	780	45	ZIC3	ENSG00000156925	-7470	60.8119	28.7808	12.192	32.0312	7.70658e-15	1.24949e-07
chr7	128470857	128471087	231	28	FLNC	ENSG00000128591	-376	64.4649	28.8813	4.20906	35.5836	1.98439e-18	1.34473e-07
chr21	38378539	38378654	116	13	RIPPLY3	ENSG00000183145	208	61.9875	17.6155	2.05645	44.372	6.25778e-17	1.39481e-07
chr7	120968911	120970483	1573	29	WNT16	ENSG00000002745	0	43.1538	20.2289	6.63702	22.9249	2.47427e-16	1.41738e-07
chr11	8305257	8305306	50	7	LMO1	ENSG00000166407	14993	62.8812	20.3024	4.54545	42.5788	4.6485e-23	1.94135e-07
chr2	114034646	114035918	1273	51	PAX8	ENSG00000125618	-52	70.3542	41.7333	28.0071	28.6209	8.4456e-14	1.97111e-07
chr8	67875441	67875504	64	7	TCF24	ENSG00000261787	615	86.4418	47.4249	13.9395	39.0169	2.35996e-27	2.0933e-07
chr5	77268331	77269264	934	35	AP3B1	ENSG00000132842	-65709	67.5213	35.267	6.09388	32.2542	3.58734e-20	2.09749e-07
chr20	42137010	42137080	71	9	L3MBTL1	ENSG00000185513	-659	64.0614	23.3218	9.44444	40.7396	9.98404e-20	2.14495e-07
chr2	176957114	176957210	97	12	HOXD13	ENSG00000128714	408	67.7877	31.7508	10.8119	36.037	3.0331e-18	2.37501e-07
chr18	55107846	55108827	982	58	ONECUT2	ENSG00000119547	2780	64.503	31.4102	6.6879	33.0927	1.46728e-15	2.61938e-07
chr17	62097596	62097975	380	5	ICAM2	ENSG00000108622	0	55.8951	26.1649	11.2057	29.7302	7.14816e-11	2.6335e-07
chr1	228633884	228634092	209	20	HIST3H2A	ENSG00000181218	-11467	71.6517	32.8536	9.55545	38.7981	4.31392e-14	2.65827e-07
chr3	42304945	42305310	366	40	CCK	ENSG00000187094	-128	46.3006	8.21571	4.57949	38.0849	1.37847e-21	2.7881e-07
chr8	60030432	60030792	361	29	TOX	ENSG00000198846	-974	62.1819	27.2327	3.63087	34.9492	1.00892e-18	2.80805e-07
chr4	17783493	17783623	131	13	FAM184B	ENSG00000047662	357	63.9673	26.6537	9.50843	37.3135	4.49618e-20	2.88327e-07
chr9	37035372	37036617	1246	77	PAX5	ENSG00000196092	1268	70.631	33.2116	13.2274	37.4194	1.40068e-16	3.07905e-07
chr7	137028237	137028546	310	10	PTN	ENSG00000105894	0	52.7487	16.4523	4.74474	36.2963	5.85032e-11	3.09687e-07
chr1	46632722	46632878	157	15	TSPAN1	ENSG00000117472	7880	62.5374	16.7009	4.21008	45.8366	2.50502e-17	3.1619e-07
chr10	101289763	101291128	1366	37	NKX2-3	ENSG00000119919	1561	69.3936	38.2824	18.2365	31.1112	2.47544e-10	3.16223e-07
chr5	148651080	148651272	193	26	AFAP1L1	ENSG00000157510	161	63.4732	29.2575	2.58594	34.2156	8.31312e-17	3.18065e-07
chr2	64836421	64836764	344	31	SERTAD2	ENSG00000179833	-44282	71.3587	40.4851	14.4754	30.8736	1.38405e-27	3.24122e-07
chr6	168502109	168502610	502	43	FRMD1	ENSG00000153303	19871	72.44	44.6095	19.5544	27.8304	5.7637e-28	3.2969e-07
chr2	228736231	228736385	155	23	DAW1	ENSG00000123977	0	54.9897	21.8595	8.52171	33.1302	3.07562e-21	3.35492e-07
chr4	189203715	189204027	313	17	TRIML1	ENSG00000184108	-143141	31.5729	6.83413	4.38913	24.7388	4.79926e-13	3.43419e-07
chr4	47839598	47839719	122	14	CORIN	ENSG00000145244	-246	59.7845	19.9458	0.85035	39.8387	1.69108e-16	3.61782e-07
chr9	126776169	126776306	138	19	LHX2	ENSG00000106689	1369	72.073	39.8381	19.2133	32.2349	2.71523e-16	3.63683e-07
chr11	69451372	69452771	1400	62	CCND1	ENSG00000110092	3083	69.2661	43.2538	20.4708	26.0124	6.02834e-23	3.82133e-07
chr9	116450146	116450279	134	19	RGS3	ENSG00000138835	-94379	72.8509	34.6464	7.33406	38.2046	3.72351e-16	4.01594e-07
chr15	89913708	89915235	1528	52	POLG	ENSG00000140521	35615	48.6022	23.2515	9.64441	25.3507	3.42811e-22	4.15344e-07
chr14	38724255	38725189	935	53	CLEC14A	ENSG00000176435	-384	66.6237	40.2074	5.86719	26.4163	8.66048e-27	4.38904e-07
chr8	76316820	76317069	250	17	HNF4G	ENSG00000164749	3201	81.6949	49.7942	20.3307	31.9007	1.14307e-17	4.66997e-07
chr20	20347588	20348122	535	24	INSM1	ENSG00000173404	642	64.1726	31.8407	4.52792	32.3319	1.99791e-13	4.82555e-07
chr2	65086952	65087141	190	23	SLC1A4	ENSG00000115902	128482	56.657	18.9173	9.62324	37.7397	7.13304e-17	4.95797e-07
chr7	52156117	52156514	398	7	COBL	ENSG00000106078	771601	69.9017	40.6173	6.63312	29.2844	3.33476e-13	5.03353e-07
chr6	30095486	30095517	32	5	TRIM40	ENSG00000204614	8367	69.4725	33.0639	14.1718	36.4086	5.98602e-19	5.59309e-07
chr9	124498551	124498941	391	31	DAB2IP	ENSG00000136848	6122	72.353	39.9558	7.65673	32.3972	8.21202e-20	5.61174e-07
chr6	26225387	26225469	83	9	HIST1H3E	ENSG00000196966	-3	87.2038	56.8034	35.0861	30.4005	8.56205e-17	6.12285e-07
chr6	30711944	30712282	339	33	IER3	ENSG00000137331	-42	52.2205	19.9972	2.40674	32.2233	3.87654e-13	6.59554e-07
chr12	54329426	54329542	117	10	HOXC13	ENSG00000123364	2992	64.0113	15.8702	9.61725	48.1411	1.87832e-14	6.62312e-07
chr6	100062038	100062984	947	38	PRDM13	ENSG00000112238	-7431	37.2506	12.4714	6.49442	24.7792	1.53645e-19	7.22007e-07
chr10	101295825	101297080	1256	52	NKX2-3	ENSG00000119919	-3134	70.7179	39.9065	15.3036	30.8114	3.45338e-13	7.31534e-07
chr9	79631265	79631432	168	16	FOXB2	ENSG00000204612	3138	67.7102	30.4626	5.60063	37.2475	5.9032e-13	7.44405e-07
chr2	182322890	182322937	48	6	ITGA4	ENSG00000115232	-734	88.161	43.105	17.1891	45.056	6.02825e-20	7.79279e-07
chr2	201450527	201450913	387	33	AOX1	ENSG00000138356	0	71.2426	41.1933	5.13227	30.0493	2.32151e-17	7.89138e-07
chr8	70983600	70984598	999	42	PRDM14	ENSG00000147596	0	55.7057	29.3035	11.0049	26.4022	1.74132e-20	7.96336e-07
chr12	62584870	62585281	412	26	FAM19A2	ENSG00000198673	0	52.4092	23.7498	3.87294	28.6594	3.34769e-23	8.01735e-07
chr1	63790030	63790470	441	47	FOXD3	ENSG00000187140	-1299	58.6224	24.4531	15.649	34.1693	7.7953e-21	8.44354e-07
chr7	117512306	117513101	796	12	CTTNBP2	ENSG00000077063	31	41.6629	15.6877	2.67157	25.9751	1.55654e-12	9.24038e-07
chr1	204120562	204120649	88	9	ETNK2	ENSG00000143845	5	62.5029	19.9302	5.10009	42.5726	5.70919e-14	9.30205e-07
chr17	46621872	46622062	191	23	HOXB2	ENSG00000173917	-1378	66.5095	35.0808	8.92441	31.4288	2.85753e-18	9.42304e-07
chr16	66982448	66982885	438	30	CES2	ENSG00000172831	-7392	56.9366	15.4692	8.126	41.4673	1.44509e-28	9.52125e-07
chr7	117119707	117120244	538	19	CFTR	ENSG00000001626	0	78.8881	51.6298	14.3053	27.2583	4.36764e-13	9.88471e-07
chr20	4803384	4803614	231	24	RASSF2	ENSG00000101265	-676	65.5672	31.5948	2.43758	33.9725	7.51867e-14	1.0193e-06
chr3	138656651	138658916	2266	74	FOXL2	ENSG00000183770	-7065	59.581	28.8699	13.0404	30.7111	3.70842e-21	1.03224e-06
chr12	53183909	53184179	271	27	KRT3	ENSG00000186442	-5712	56.8802	21.4776	7.70476	35.4026	5.90715e-18	1.04927e-06
chr15	83951960	83952229	270	33	BNC1	ENSG00000169594	0	53.2005	18.5056	4.32309	34.6948	9.02978e-14	1.1159e-06
chr6	88877162	88877328	167	18	CNR1	ENSG00000118432	1083	64.0239	27.7832	10.6775	36.2407	2.6457e-19	1.12353e-06
chr17	46632074	46632405	332	18	HOXB3	ENSG00000120093	789	80.4181	50.2252	27.6506	30.1929	2.0405e-11	1.13958e-06
chr14	37132579	37133097	519	33	PAX9	ENSG00000198807	-799	44.7277	10.5158	3.68062	34.2119	3.39724e-15	1.15029e-06
chr19	46180212	46180548	337	28	GIPR	ENSG00000010310	-6697	50.2884	16.7302	4.62509	33.5582	3.71746e-11	1.17845e-06
chr2	227663068	227663463	396	14	IRS1	ENSG00000169047	-1011	54.5866	21.9977	5.1374	32.5888	1.1733e-13	1.19788e-06
chr11	19735889	19736150	262	14	NAV2	ENSG00000166833	-745	54.2938	20.998	2.51228	33.2958	1.0933e-10	1.20606e-06
chr7	87229552	87229644	93	8	ABCB1	ENSG00000085563	51	52.8791	17.1228	6.66362	35.7563	2.92439e-16	1.26499e-06
chr9	129884022	129884620	599	24	ANGPTL2	ENSG00000136859	-292	75.9696	42.9584	15.1072	33.0112	1.59112e-09	1.38512e-06
chr2	175190960	175191011	52	6	SP9	ENSG00000217236	8662	72.7293	27.2715	6.03865	45.4579	4.81715e-16	1.43395e-06
chr10	43697903	43698144	242	23	RASGEF1A	ENSG00000198915	0	76.4616	41.0413	7.73549	35.4204	4.25951e-17	1.48115e-06
chr4	961555	961716	162	23	DGKQ	ENSG00000145214	5326	76.0278	44.5386	23.3012	31.4893	6.44007e-20	1.5099e-06
chr14	42074453	42075760	1308	7	LRFN5	ENSG00000165379	1012	51.7749	23.0293	5.91513	28.7456	7.94575e-08	1.51423e-06
chr1	110230526	110230583	58	8	GSTM1	ENSG00000134184	-45	90	18.4506	0	71.5494	1.57373e-22	1.54744e-06
chr4	11428889	11429227	339	21	HS3ST1	ENSG00000002587	-993	75.0618	36.2661	13.0489	38.7956	7.19126e-17	1.56859e-06
chrX	39548824	39549049	226	12	BCOR	ENSG00000183337	-373140	61.1708	23.4614	10.3562	37.7094	1.02557e-13	1.73961e-06
chr11	31837618	31840066	2449	74	RCN1	ENSG00000049449	0	49.9418	26.5208	9.47107	23.421	3.73998e-12	1.75444e-06
chr8	132053762	132054532	771	29	ADCY8	ENSG00000155897	-139	48.9348	22.152	10.0535	26.7828	8.97168e-14	1.76237e-06
chr2	45180060	45180393	334	29	SIX3	ENSG00000138083	-11157	73.6081	40.898	21.4079	32.7102	1.44895e-11	1.77048e-06
chr6	137244258	137245030	773	34	SLC35D3	ENSG00000182747	-855	72.8365	43.7048	17.7291	29.1317	1.55606e-22	1.77355e-06
chr2	74357575	74357627	53	7	MGC10955	ENSG00000217702	3971	88.3385	42.3265	55.2664	46.012	1.82335e-13	1.81159e-06
chrX	132090399	132090520	122	11	HS6ST2	ENSG00000171004	-823	63.1297	17.6185	9.03087	45.5112	2.7634e-14	1.91349e-06
chr12	4378304	4378824	521	15	CCND2	ENSG00000118971	4113	40.8373	18.8573	1.62916	21.98	1.50048e-13	1.95199e-06
chr15	43621883	43621948	66	9	LCMT2	ENSG00000168806	-824	49.7888	14.5388	4.94526	35.25	3.29221e-17	1.95808e-06
chr12	50297610	50297923	314	37	FAIM2	ENSG00000135472	0	55.7582	17.6425	1.29119	38.1157	3.86917e-12	2.02934e-06
chrX	142721411	142721840	430	39	SLITRK4	ENSG00000179542	-478	55.317	16.3159	4.63205	39.0011	7.12786e-19	2.06111e-06
chr13	70681708	70682218	511	35	KLHL1	ENSG00000150361	0	67.2597	31.9262	3.89207	35.3335	9.16091e-12	2.10421e-06
chr4	183064111	183064388	278	8	TENM3	ENSG00000218336	1454	58.9832	24.6182	5.19707	34.365	1.66469e-12	2.116e-06
chr6	74290170	74290232	63	7	EEF1A1	ENSG00000156508	56649	77.274	36.8142	8.88663	40.4598	1.04287e-15	2.43682e-06
chr2	162283598	162284676	1079	38	TBR1	ENSG00000136535	-9191	70.2101	42.7337	14.2025	27.4763	2.4116e-17	2.56778e-06
chr6	134499743	134500065	323	6	SGK1	ENSG00000118515	699	70.2393	24.7672	8.06211	45.4721	3.00221e-08	2.72098e-06
chr2	96991090	96991302	213	20	ITPRIPL1	ENSG00000198885	0	55.9487	22.1178	1.69853	33.8309	6.41525e-21	2.86618e-06
chr7	64734226	64734612	387	9	ZNF92	ENSG00000146757	104099	46.2455	15.0942	2.26197	31.1513	1.28037e-15	2.9089e-06
chr14	78108265	78108637	373	28	SPTLC2	ENSG00000100596	25148	54.607	19.3766	7.38203	35.2304	1.70739e-14	2.93054e-06
chr3	154146236	154146910	675	15	GPR149	ENSG00000174948	-593	40.698	15.1222	6.86634	25.5759	5.21914e-10	3.02959e-06
chr11	58830410	58830507	98	12	FAM111B	ENSG00000189057	44150	77.7116	43.7531	54.416	33.9584	6.66117e-13	3.10159e-06
chr11	74178155	74178546	392	13	KCNE3	ENSG00000175538	-47	55.3765	21.2069	2.5721	34.1696	1.96525e-16	3.15779e-06
chr10	81322037	81322087	51	5	SFTPA2	ENSG00000185303	1883	46.2484	4.47304	2.5641	41.7754	7.89053e-12	3.22333e-06
chr5	92930766	92930829	64	8	NR2F1	ENSG00000175745	-11722	78.0873	45.6633	20.1107	32.424	2.21247e-17	3.27429e-06
chr18	19756680	19756902	223	20	GATA6	ENSG00000141448	-5785	86.5369	57.4644	46.454	29.0725	2.1846e-15	3.37182e-06
chr6	3232243	3232318	76	7	PSMG4	ENSG00000180822	-201	48.9052	9.71916	0	39.186	9.02293e-30	3.3965e-06
chr3	138679347	138679551	205	27	C3orf72	ENSG00000206262	-13270	72.0501	35.635	10.1387	36.4151	2.50619e-22	3.40269e-06
chr20	52276776	52276900	125	21	ZNF217	ENSG00000171940	51344	70.3673	41.4887	9.76464	28.8785	3.00311e-23	3.53207e-06
chr9	35406713	35406817	105	10	AL160274.1	ENSG00000268482	45450	82.4327	44.7904	28.7305	37.6423	1.55712e-16	3.53519e-06
chr3	48632445	48632742	298	19	COL7A1	ENSG00000114270	0	63.0254	32.3454	1.32441	30.6801	1.04365e-15	3.68321e-06
chr9	124988472	124989613	1142	24	LHX6	ENSG00000106852	-251	78.3519	54.6418	20.5276	23.7101	1.58281e-12	3.8307e-06
chr2	74726687	74727037	351	20	LBX2	ENSG00000179528	0	63.9231	36.6324	12.6512	27.2907	1.78119e-17	3.85154e-06
chr6	27840957	27841700	744	18	HIST1H4L	ENSG00000198558	0	49.4069	12.4885	6.52112	36.9184	3.92669e-10	4.11312e-06
chrX	50212323	50213090	768	17	SHROOM4	ENSG00000158352	-173592	43.3232	14.7716	9.7372	28.5515	7.03931e-08	4.12877e-06
chr9	37002648	37003063	416	40	PAX5	ENSG00000196092	0	69.2579	33.7537	14.7677	35.5043	1.64838e-14	4.1749e-06
chr10	43428416	43429235	820	65	RET	ENSG00000165731	143239	59.3609	26.324	8.80918	33.0369	7.00715e-12	4.24371e-06
chr9	37025580	37025794	215	16	PAX5	ENSG00000196092	-8233	60.4994	22.8866	4.8925	37.6129	1.52429e-16	4.2648e-06
chr1	226075363	226075476	114	16	LEFTY1	ENSG00000243709	-1369	81.4656	45.8982	28.2354	35.5674	4.08855e-20	4.28e-06
chr9	127212709	127212992	284	23	GPR144	ENSG00000180264	430	59.5321	23.994	4.71839	35.5381	3.58725e-20	4.35959e-06
chr19	56097061	56097663	603	12	ZNF579	ENSG00000218891	4849	54.0352	23.3798	7.48613	30.6554	1.09291e-11	4.44284e-06
chr13	95354560	95356303	1744	39	SOX21	ENSG00000125285	-8085	68.1995	43.2644	22.6332	24.9352	2.2389e-16	4.56863e-06
chr16	1033399	1033542	144	7	SOX8	ENSG00000005513	-1590	81.0948	42.8243	25.3233	38.2706	8.80395e-11	4.68447e-06
chr8	24773181	24773299	119	11	NEFM	ENSG00000104722	-725	59.5413	19.9976	11.9381	39.5438	2.30752e-12	4.71483e-06
chr6	41342016	41343702	1687	36	NCR2	ENSG00000096264	-38426	63.8309	39.6903	18.6646	24.1406	1.97438e-17	4.75527e-06
chr9	126794713	126794835	123	16	LHX2	ENSG00000106689	-17036	79.0952	43.6838	28.4703	35.4114	3.21726e-17	4.76792e-06
chr13	20735532	20735937	406	52	GJA3	ENSG00000121743	343	71.9825	36.5449	11.0218	35.4376	3.65019e-19	4.86576e-06
chr12	46004977	46005168	192	19	ARID2	ENSG00000189079	118279	84.853	45.1068	13.2646	39.7462	2.69697e-19	4.9237e-06
chr5	77146999	77147875	877	26	TBCA	ENSG00000171530	-16728	68.504	41.8751	21.0001	26.6289	7.757e-13	5.1318e-06
chr13	114565808	114566537	730	77	GAS6	ENSG00000183087	-502	66.4945	34.8471	3.82999	31.6474	4.38017e-21	5.68145e-06
chr1	228248041	228248091	51	6	ARF1	ENSG00000143761	22269	62.1937	18.3002	13.8927	43.8935	5.35717e-17	5.72743e-06
chr1	226867723	226868219	497	19	ITPKB	ENSG00000143772	-56939	67.1821	27.5129	4.4169	39.6692	3.40231e-12	5.76947e-06
chr9	124982144	124982433	290	29	LHX6	ENSG00000106852	-1585	80.873	46.1013	17.6858	34.7717	3.44892e-13	6.15979e-06
chr20	45141964	45142214	251	25	ZNF334	ENSG00000198185	0	47.5919	7.87196	4.24568	39.72	2.14984e-15	6.7391e-06
chr7	156795392	156798692	3301	196	MNX1	ENSG00000130675	-3076	73.4378	40.5724	14.9066	32.8654	2.57994e-21	7.59727e-06
chr10	50887472	50887587	116	10	C10orf53	ENSG00000178645	109	46.302	13.9181	2.45487	32.3839	1.95022e-12	7.61203e-06
chr14	36990892	36992436	1545	69	NKX2-1	ENSG00000136352	537	69.7564	39.578	13.6594	30.1785	1.48822e-12	7.71858e-06
chr10	112838152	112838825	674	69	ADRA2A	ENSG00000150594	-1361	71.9381	44.8698	16.6047	27.0682	7.17848e-16	7.73398e-06
chr5	32712477	32714328	1852	73	NPR3	ENSG00000113389	-39	70.8716	36.2964	6.73037	34.5751	8.66203e-16	8.08531e-06
chr13	96293996	96294499	504	55	DZIP1	ENSG00000134874	-1017	60.1218	28.2735	26.1857	31.8483	2.72561e-16	8.10602e-06
chr21	38065455	38066184	730	19	SIM2	ENSG00000159263	5249	71.535	44.619	24.0876	26.9159	6.72649e-14	8.75203e-06
chr20	41819168	41819211	44	7	PTPRT	ENSG00000196090	557	79.7645	24.0747	8.61259	55.6898	3.62485e-17	8.86895e-06
chr5	40680634	40681821	1188	72	PTGER4	ENSG00000171522	-1033	73.5991	42.9815	15.0598	30.6176	1.24908e-12	9.01643e-06
chr9	126777747	126779775	2029	76	LHX2	ENSG00000106689	-70	66.3542	35.479	13.5032	30.8752	1.78498e-09	9.25573e-06
chr7	99177836	99178047	212	24	ZNF655	ENSG00000197343	-21350	51.2343	17.6922	0.491682	33.5421	1.05689e-25	9.48487e-06
chr3	156533893	156534399	507	34	LEKR1	ENSG00000197980	9689	73.4283	44.0417	22.8055	29.3866	1.88045e-11	9.55264e-06
chr11	119293807	119293900	94	9	THY1	ENSG00000154096	0	61.0141	25.5221	5.19462	35.492	1.22477e-13	9.60719e-06
chr5	158524303	158524911	609	14	EBF1	ENSG00000164330	-1789	65.4052	34.5661	6.90893	30.8391	2.26095e-11	1.09367e-05
chr15	78183367	78183417	51	6	LINGO1	ENSG00000169783	70124	88.4043	31.4072	31	56.9971	1.33644e-12	1.13866e-05
chr3	27765343	27766399	1057	11	EOMES	ENSG00000163508	1136	52.4364	24.7991	13.1867	27.6374	1.07198e-15	1.16496e-05
chr8	38614448	38615183	736	79	TACC1	ENSG00000147526	0	44.4624	9.44664	2.46287	35.0158	7.35813e-15	1.1916e-05
chr12	54812289	54812407	119	11	ITGA5	ENSG00000161638	-836	71.2501	36.0772	10.4179	35.1729	6.24405e-11	1.28193e-05
chr2	171568323	171568810	488	20	LINC01124	ENSG00000222033	-2266	61.1667	24.5353	8.36306	36.6314	1.70194e-11	1.29162e-05
chr11	129243018	129244552	1535	61	BARX2	ENSG00000043039	1282	70.8529	44.7459	27.6606	26.107	1.52531e-17	1.29746e-05
chr14	70653919	70653964	46	6	SLC8A3	ENSG00000100678	-1822	83.0606	45.1009	13.323	37.9597	1.29261e-14	1.33343e-05
chr4	57976650	57976809	160	23	IGFBP7	ENSG00000163453	98	60.7053	23.6737	3.9599	37.0316	2.0354e-21	1.35954e-05
chr8	87081839	87081890	52	9	PSKH2	ENSG00000147613	-35	82.1066	50.9505	28.2071	31.1562	1.14178e-18	1.37901e-05
chr15	23158413	23158489	77	12	NIPA1	ENSG00000170113	58407	62.1504	17.6418	2.12491	44.5086	1.6934e-21	1.4209e-05
chr7	27155260	27155333	74	6	HOXA3	ENSG00000105997	-1795	83.1437	49.405	34.8792	33.7387	1.87168e-13	1.43019e-05
chr18	6414061	6414330	270	30	L3MBTL4	ENSG00000154655	-466	59.0963	23.683	8.2196	35.4133	3.20429e-15	1.51662e-05
chr12	5542324	5542960	637	31	NTF3	ENSG00000185652	-1044	65.5899	35.375	9.72111	30.2149	6.97141e-19	1.57364e-05
chr20	43438404	43438596	193	13	RIMS4	ENSG00000101098	-315	60.5691	25.8431	9.48643	34.726	9.14364e-10	1.65189e-05
chr11	61275597	61275651	55	5	LRRC10B	ENSG00000204950	620	68.6018	31.4613	14.7027	37.1405	3.22174e-12	1.66419e-05
chr17	17625910	17628492	2583	90	RAI1	ENSG00000108557	-40100	69.8998	45.451	13.2684	24.4488	2.39089e-29	1.68084e-05
chr10	103070292	103070396	105	12	BTRC	ENSG00000166167	43423	73.5995	36.4007	24.7737	37.1988	5.26997e-16	1.72654e-05
chr8	142528597	142529362	766	13	AC138647.1	ENSG00000226490	-3858	34.9824	17.9728	10.0056	17.0097	5.13674e-20	1.75878e-05
chr2	162273231	162273724	494	15	TBR1	ENSG00000136535	565	61.522	33.3165	12.8646	28.2055	2.13829e-13	1.78945e-05
chrX	2748087	2748181	95	11	GYG2	ENSG00000056998	-773	82.5438	45.5835	40.8846	36.9603	4.10259e-19	1.86051e-05
chr17	33700730	33701656	927	26	SLFN11	ENSG00000172716	9	48.8939	16.8278	2.38759	32.0661	7.81889e-23	1.86573e-05
chr13	44947701	44948462	762	70	SERP2	ENSG00000151778	0	61.385	27.8343	4.72896	33.5508	8.58544e-18	1.88984e-05
chr11	62211918	62212052	135	10	SCGB1A1	ENSG00000149021	-25410	75.835	39.5873	24.4044	36.2477	5.12193e-14	1.92058e-05
chr11	43596542	43596594	53	6	HSD17B12	ENSG00000149084	105664	46.4468	10.0796	1.53038	36.3673	8.79522e-14	2.01379e-05
chrX	54385579	54385611	33	5	WNK3	ENSG00000196632	503	76.5782	34.6897	30.6675	41.8885	4.11989e-12	2.19159e-05
chr20	21496999	21498376	1378	63	NKX2-2	ENSG00000125820	2334	75.93	38.7563	14.6395	37.1737	5.38303e-17	2.20121e-05
chr18	55103762	55103865	104	10	ONECUT2	ENSG00000119547	-844	63.9912	27.3934	5.97879	36.5978	9.16413e-10	2.21395e-05
chr5	176559493	176559776	284	17	NSD1	ENSG00000165671	303	77.213	52.3363	28.7901	24.8767	1.09889e-19	2.24492e-05
chr11	115530024	115530547	524	27	CADM1	ENSG00000182985	154348	62.7977	32.5223	6.13662	30.2754	4.70397e-13	2.26804e-05
chr3	38035424	38036102	679	43	VILL	ENSG00000136059	0	56.1733	17.9822	2.87388	38.1911	1.75619e-08	2.27498e-05
chr4	682895	683003	109	20	MFSD7	ENSG00000169026	0	73.1731	39.1872	7.46546	33.9859	6.73918e-26	2.33413e-05
chr3	128764700	128765182	483	23	GP9	ENSG00000169704	14427	76.6954	47.8968	22.6222	28.7986	1.96158e-16	2.36014e-05
chr6	45391336	45391645	310	20	RUNX2	ENSG00000124813	-1113	55.1577	23.9412	1.53771	31.2166	1.73173e-13	2.38033e-05
chr19	39360127	39360330	204	13	RINL	ENSG00000187994	-230	72.7606	40.4023	14.1654	32.3583	2.70968e-08	2.4362e-05
chr14	24803705	24804374	670	34	ADCY4	ENSG00000129467	0	66.8044	32.6735	8.65227	34.1309	1.3231e-12	2.49655e-05
chr13	28549574	28550107	534	13	CDX2	ENSG00000165556	4297	65.5482	33.2542	7.44797	32.2941	2.43688e-08	2.59004e-05
chr11	6340725	6341850	1126	49	PRKCDBP	ENSG00000170955	0	46.6417	19.6717	8.91512	26.97	3.39976e-18	2.6709e-05
chr13	96204911	96205495	585	30	CLDN10	ENSG00000134873	0	76.5451	45.2254	9.91851	31.3197	1.43415e-13	2.6948e-05
chr9	100610307	100611626	1320	30	FOXE1	ENSG00000178919	3909	55.9233	28.8724	18.0348	27.0509	5.55662e-10	2.7289e-05
chr18	44336184	44336534	351	21	ST8SIA5	ENSG00000101638	-237	48.3625	19.1954	3.15777	29.1671	1.11289e-23	2.88211e-05
chr10	118923278	118923519	242	16	VAX1	ENSG00000148704	25465	57.7964	23.5696	13.7743	34.2268	7.51712e-10	2.92934e-05
chr5	134879287	134880487	1201	53	NEUROG1	ENSG00000181965	7647	53.1011	29.6276	11.5105	23.4735	2.07762e-18	2.96707e-05
chr17	36105675	36105730	56	5	HNF1B	ENSG00000108753	437	60.1518	19.1412	11.4008	41.0106	8.12438e-10	3.06546e-05
chr16	54966017	54967304	1288	72	IRX5	ENSG00000176842	-32	60.7149	32.3148	7.54058	28.4001	2.74749e-12	3.08037e-05
chr20	45279907	45279974	68	8	SLC13A3	ENSG00000158296	-104	78.5821	44.5824	8.07726	33.9997	3.71404e-14	3.09018e-05
chr12	114878595	114878693	99	9	TBX5	ENSG00000089225	32347	52.361	15.1578	11.2764	37.2032	1.99926e-09	3.18608e-05
chr1	92952438	92952562	125	18	GFI1	ENSG00000162676	4	71.341	36.5578	11.679	34.7832	1.67415e-16	3.20221e-05
chr10	102419303	102419367	65	7	PAX2	ENSG00000075891	86100	65.3626	18.0643	5.70571	47.2983	7.20313e-26	3.3771e-05
chr9	37028890	37030158	1269	16	PAX5	ENSG00000196092	-3869	45.3468	24.0833	7.61981	21.2635	1.22285e-08	3.59224e-05
chr10	44069507	44069562	56	5	ZNF239	ENSG00000196793	-469	70.0115	28.2529	27.2463	41.7587	1.60879e-11	3.63856e-05
chr6	27059799	27059868	70	10	HIST1H2BJ	ENSG00000124635	-40458	62.5669	24.8164	3.88738	37.7506	6.60734e-17	3.73527e-05
chr17	59529316	59529911	596	59	TBX4	ENSG00000121075	0	75.4927	42.9687	13.0345	32.524	1.77254e-17	3.9874e-05
chr1	44031287	44031599	313	34	PTPRF	ENSG00000142949	-20539	75.951	45.1172	19.4722	30.8339	5.48756e-18	4.02063e-05
chr1	35258502	35258790	289	37	GJA4	ENSG00000187513	0	48.9646	15.5862	3.88255	33.3783	2.89559e-29	4.10975e-05
chrX	47433415	47433932	518	29	TIMP1	ENSG00000102265	7779	65.4884	36.1681	15.8148	29.3203	1.17181e-11	4.22571e-05
chr13	50701655	50701798	144	15	DLEU1	ENSG00000176124	-45347	78.4277	41.9941	17.4	36.4336	5.14563e-17	4.29236e-05
chr6	108495706	108496282	577	25	NR2E1	ENSG00000112333	-5738	77.4075	46.9179	22.0752	30.4896	3.88625e-10	4.41395e-05
chr1	47696522	47696795	274	30	TAL1	ENSG00000162367	-591	62.1279	27.3897	12.0368	34.7382	1.35638e-17	4.46765e-05
chr7	116140240	116140831	592	21	CAV2	ENSG00000105971	-405	66.6051	36.1011	2.91298	30.504	2.16336e-07	4.47419e-05
chr20	44539923	44539984	62	7	PLTP	ENSG00000100979	346	48.9883	16.9949	6.60181	31.9934	4.34079e-14	4.78758e-05
chr2	45156869	45157536	668	17	SIX3	ENSG00000138083	11365	73.8775	47.0153	22.6827	26.8622	7.11787e-10	4.84797e-05
chr17	15820610	15821016	407	14	ADORA2B	ENSG00000170425	27214	76.6396	48.5955	14.2813	28.0441	1.33485e-11	4.85916e-05
chr4	76555418	76555456	39	5	CDKL2	ENSG00000138769	-253	41.2988	7.5	10.8516	33.7988	2.00122e-14	4.96379e-05
chr4	81189435	81189927	493	12	FGF5	ENSG00000138675	-1641	71.7385	41.1708	16.8087	30.5676	8.28984e-10	5.10206e-05
chr17	6945640	6946735	1096	23	SLC16A11	ENSG00000174326	-500	53.7536	28.9055	15.5508	24.848	9.04928e-12	5.47978e-05
chrX	48929724	48930360	637	39	PRAF2	ENSG00000243279	-1287	60.1678	29.331	18.6833	30.8368	1.89088e-16	5.53895e-05
chr11	116371298	116371391	94	9	BUD13	ENSG00000137656	-272311	67.1678	28.5307	13.1511	38.637	7.38385e-12	5.91337e-05
chr9	14347023	14347100	78	10	NFIB	ENSG00000147862	24685	79.9825	46.2927	18.8681	33.6898	2.44675e-16	5.91837e-05
chr8	57358240	57359317	1078	55	PENK	ENSG00000181195	0	52.5584	25.1137	7.06515	27.4446	3.06117e-35	6.01866e-05
chr11	17717368	17717719	352	45	MYOD1	ENSG00000129152	23395	44.0892	11.4768	4.54717	32.6125	1.59502e-17	6.08237e-05
chr1	110693797	110693893	97	12	SLC6A17	ENSG00000197106	-688	57.0104	26.313	8.13141	30.6974	7.98811e-17	6.16665e-05
chr11	100998063	100998755	693	76	PGR	ENSG00000082175	-1045	44.0615	15.631	3.43004	28.4305	8.66073e-21	6.16707e-05
chr2	155555300	155556212	913	25	KCNJ3	ENSG00000162989	-84	71.431	41.9393	9.26677	29.4918	1.31776e-10	6.26021e-05
chr7	157481658	157482067	410	32	AC005481.5	ENSG00000222012	-74942	73.9386	47.3877	6.2746	26.5509	9.23527e-22	6.27538e-05
chrX	24665541	24665591	51	7	PCYT1B	ENSG00000102230	187	34.8533	9.22095	0	25.6324	1.29169e-13	6.4554e-05
chr10	22623557	22624687	1131	81	BMI1	ENSG00000168283	-8108	61.2798	33.7073	15.4334	27.5725	3.63312e-15	6.46487e-05
chr20	36226618	36226658	41	7	BLCAP	ENSG00000166619	70284	54.987	22.2345	10.9584	32.7525	9.77222e-16	6.54352e-05
chr3	196755950	196756245	296	35	MFI2	ENSG00000163975	-412	64.7975	31.4229	4.95708	33.3745	1.17667e-19	6.68857e-05
chr6	29974282	29975427	1146	14	ZNRD1	ENSG00000066379	53603	70.09	43.6901	6.81675	26.3999	1.87355e-13	7.13154e-05
chr14	52536091	52536231	141	15	NID2	ENSG00000087303	378	74.4501	34.9461	9.26658	39.504	3.92691e-16	7.2238e-05
chr14	29250409	29251543	1135	7	C14orf23	ENSG00000186960	-8407	49.8448	7.4035	2.73438	42.4414	3.56646e-09	7.61634e-05
chr6	27534044	27534099	56	5	ZNF184	ENSG00000096654	93146	49.8897	11.5009	2.40741	38.3887	1.76754e-14	7.74005e-05
chr17	27038809	27038918	110	12	PROCA1	ENSG00000167525	0	76.3621	45.461	23.0997	30.9011	2.95021e-11	7.9218e-05
chr4	41258760	41259066	307	32	UCHL1	ENSG00000154277	0	65.8726	32.0637	7.23195	33.8089	2.65651e-14	8.0161e-05
chr3	194117614	194118837	1224	33	GP5	ENSG00000178732	-245	74.3148	44.7938	26.5416	29.521	2.472e-09	8.06055e-05
chr15	60286535	60287152	618	10	FOXB1	ENSG00000171956	9268	52.8389	22.1592	12.1709	30.6797	1.63523e-08	8.11685e-05
chr2	160761076	160761451	376	28	LY75-CD302	ENSG00000248672	0	66.7768	36.7711	12.8721	30.0057	4.20084e-16	8.12573e-05
chr14	60043243	60043374	132	13	CCDC175	ENSG00000151838	-174	47.9258	7.08911	1.20275	40.8367	1.61213e-14	8.39798e-05
chr19	20188738	20189659	922	18	ZNF90	ENSG00000213988	0	51.8321	19.1866	2.40281	32.6456	7.17672e-10	8.49919e-05
chr3	125676872	125677428	557	74	ROPN1B	ENSG00000114547	10558	47.9539	13.2462	10.9251	34.7077	4.54409e-17	8.65488e-05
chr2	171572497	171573243	747	48	SP5	ENSG00000204335	-635	70.6108	42.6345	17.4221	27.9763	1.87463e-13	8.92914e-05
chr15	60690709	60690929	221	19	ANXA2	ENSG00000182718	-11	72.4289	37.5399	3.99028	34.8891	3.94246e-11	8.98226e-05
chr5	139040820	139040888	69	6	CXXC5	ENSG00000171604	-1679	80.3608	47.6402	43.0354	32.7206	3.33949e-11	9.03689e-05
chrX	75649077	75649220	144	13	MAGEE1	ENSG00000198934	-1030	71.0934	36.2585	6.63547	34.8349	9.39551e-15	9.15884e-05
chr7	151480140	151480320	181	25	PRKAG2	ENSG00000106617	-31605	65.0213	30.2254	5.72496	34.7959	6.77073e-16	9.40439e-05
chr2	105459126	105459840	715	13	POU3F3	ENSG00000198914	12128	47.7114	24.5264	8.14378	23.185	2.41791e-20	9.5285e-05
chr14	52781397	52781902	506	22	PTGER2	ENSG00000125384	-283	58.943	30.0228	5.34613	28.9203	3.69766e-10	9.59351e-05
chr3	11642142	11642204	63	6	VGLL4	ENSG00000144560	-3850	80.4902	49.8624	6.23241	30.6278	9.91186e-11	9.84291e-05
chr19	15580383	15580736	354	49	RASAL3	ENSG00000105122	5000	63.708	31.8279	10.7998	31.8801	2.31096e-12	0.00010171
chrX	50556650	50557542	893	45	SHROOM4	ENSG00000158352	0	65.9206	29.7769	2.60592	36.1437	6.60068e-15	0.000101906
chr6	84417697	84417917	221	20	SNAP91	ENSG00000065609	0	74.4151	37.7279	4.04535	36.6871	7.9489e-13	0.000104278
chr3	140813914	140814118	205	15	SPSB4	ENSG00000175093	-43669	71.0748	37.094	32.0651	33.9808	4.01913e-09	0.000104698
chrX	108868182	108868282	101	10	KCNE1L	ENSG00000176076	-110	79.6334	36.4422	17.8506	43.1912	1.65136e-13	0.000106631
chr7	27265327	27265479	153	17	EVX1	ENSG00000106038	16684	51.2048	16.7619	4.6217	34.443	5.54367e-13	0.000107007
chr6	108440265	108440953	689	44	OSTM1	ENSG00000081087	44323	76.4773	44.7972	20.9075	31.6801	3.41668e-11	0.000107531
chr2	63281577	63282956	1380	22	OTX1	ENSG00000115507	-3639	78.994	56.0122	24.2459	22.9818	2.11006e-09	0.000111963
chr2	71205954	71206374	421	23	ANKRD53	ENSG00000144031	-211	82.8816	53.0212	10.0331	29.8604	6.50619e-16	0.000112332
chr13	29106614	29107253	640	16	FLT1	ENSG00000102755	37348	41.9249	17.7721	3.83977	24.1528	1.06453e-14	0.000116954
chr19	42574272	42574353	82	10	ZNF574	ENSG00000105732	164	74.6305	42.8655	19.4276	31.765	2.80316e-15	0.000120839
chr5	153854950	153855117	168	7	HAND1	ENSG00000113196	-2706	63.6704	27.213	19.0109	36.4574	3.23516e-09	0.000122928
chr12	130647806	130648369	564	17	FZD10	ENSG00000111432	-801	66.7833	43.5914	37.0607	23.1919	2.33372e-10	0.000127049
chr5	33892192	33892542	351	31	ADAMTS12	ENSG00000151388	0	69.1261	31.8629	1.41461	37.2631	1.21891e-13	0.00012741
chr15	43415403	43415526	124	12	TMEM62	ENSG00000137842	0	38.9525	4.98681	1.43471	33.9657	3.6868e-11	0.000130344
chr3	87138226	87138606	381	12	VGLL3	ENSG00000206538	97956	65.6713	33.5638	6.97574	32.1075	1.48182e-12	0.000131181
chr11	68924698	68924900	203	21	TPCN2	ENSG00000162341	-108268	72.2016	37.9332	11.0083	34.2684	2.80339e-12	0.000133532
chr16	54315708	54315820	113	9	IRX3	ENSG00000177508	-3946	89.6215	58.9016	75.4211	30.7199	1.75221e-08	0.00013362
chr21	44847690	44848148	459	42	SIK1	ENSG00000142178	681	63.6233	36.2248	6.20537	27.3985	4.77349e-13	0.000134543
chr18	70536157	70536645	489	17	NETO1	ENSG00000166342	972	60.6974	36.3635	6.84336	24.3339	3.73616e-12	0.000135302
chr20	25129024	25129542	519	18	ENTPD6	ENSG00000197586	46786	63.1799	33.2739	6.22698	29.9061	4.13067e-11	0.000136979
chr1	86043718	86043795	78	8	DDAH1	ENSG00000153904	-137	79.2813	41.5065	50.5828	37.7748	7.53771e-12	0.000140425
chr10	124905731	124905798	68	13	HMX2	ENSG00000188816	1839	46.383	13.7843	7.3776	32.5987	1.14641e-18	0.000140428
chr7	129422115	129423501	1387	37	NRF1	ENSG00000106459	-124923	73.2327	48.3198	18.0321	24.9129	3.19436e-13	0.000143744
chr11	69517005	69518463	1459	36	FGF19	ENSG00000162344	-946	58.4466	28.4778	13.1606	29.9688	2.46337e-11	0.000151501
chr19	38886204	38886457	254	22	SPRED3	ENSG00000188766	-5363	73.9985	45.6772	17.9465	28.3214	1.69981e-19	0.000154898
chr11	31826068	31827842	1775	75	PAX6	ENSG00000007372	-626	59.3618	30.9206	11.0712	28.4412	1.31577e-12	0.000156824
chr7	29185631	29186183	553	25	CPVL	ENSG00000106066	0	56.9709	22.8527	2.61154	34.1182	1.06635e-13	0.000158458
chr18	12254462	12254828	367	36	CIDEA	ENSG00000176194	-143	51.94	20.0114	7.68555	31.9287	1.45738e-11	0.000169453
chr2	46526760	46526977	218	13	EPAS1	ENSG00000116016	-2218	52.5757	15.1388	7.62627	37.4369	2.8774e-08	0.000170689
chr13	109792916	109793245	330	11	MYO16	ENSG00000041515	-254398	63.0425	39.0361	22.5618	24.0064	6.8779e-09	0.00017124
chr5	1445810	1445873	64	8	SLC6A3	ENSG00000142319	264	50.3016	19.3974	8.97989	30.9042	9.16733e-14	0.000173448
chr10	118899339	118900328	990	24	VAX1	ENSG00000148704	1526	55.4732	31.0193	14.96	24.4539	1.90892e-10	0.000174834
chr11	77734082	77734222	141	14	KCTD14	ENSG00000151364	-117	35.8612	6.80712	7.14515	29.0541	3.12757e-15	0.000175723
chr3	197081721	197081753	33	5	DLG1	ENSG00000075711	55549	57.8384	16.2998	9.4685	41.5386	1.9623e-10	0.000176696
chr1	3514804	3515223	420	26	MEGF6	ENSG00000162591	-12835	60.9086	27.5798	10.7342	33.3288	8.04477e-13	0.000177008
chr1	114696664	114697883	1220	64	SYT6	ENSG00000134207	122	52.9982	19.6103	7.97971	33.388	3.8296e-13	0.000177529
chr6	29855490	29855667	178	14	HLA-A	ENSG00000206503	53369	65.9392	28.1914	0.847681	37.7478	4.09726e-13	0.000181347
chr11	58672733	58673577	845	35	AP001652.1	ENSG00000224130	0	30.656	5.01929	5.02337	25.6367	9.58506e-10	0.000183075
chrX	113819056	113819125	70	11	HTR2C	ENSG00000147246	-500	55.4071	17.6091	8.06028	37.7981	2.98205e-15	0.000187374
chr3	133393145	133393622	478	33	TOPBP1	ENSG00000163781	12407	50.8574	17.4075	3.77415	33.4499	6.00105e-12	0.000193841
chr20	43944948	43945364	417	11	MATN4	ENSG00000124159	7778	53.0866	25.6899	13.4341	27.3967	5.58643e-10	0.000200028
chr9	71788716	71789481	766	98	TJP2	ENSG00000119139	0	69.0173	37.5253	3.62813	31.4919	1.14e-30	0.00020048
chr2	164204752	164204985	234	22	FIGN	ENSG00000182263	-387531	69.8192	39.0403	10.6082	30.7788	1.18079e-10	0.000201558
chr19	39465733	39466575	843	57	FBXO17	ENSG00000269190	0	50.2893	20.1559	3.06323	30.1334	3.18216e-20	0.000202138
chr19	34310745	34311374	630	42	KCTD15	ENSG00000153885	-12915	45.2875	11.7324	3.17751	33.5551	1.56525e-08	0.000203332
chr12	75728352	75728489	138	7	GLIPR1L1	ENSG00000173401	0	73.0747	44.6537	11.2685	28.4209	9.6212e-08	0.000208844
chr7	126891311	126891346	36	5	GRM8	ENSG00000179603	37	70.0009	22.8129	1.19048	47.188	1.18045e-11	0.000214737
chr2	71787790	71787896	107	12	DYSF	ENSG00000135636	-93957	80.2144	48.2729	29.4622	31.9416	1.84591e-11	0.000218033
chr20	44035850	44035936	87	13	DBNDD2	ENSG00000244274	-2	75.8189	42.2145	7.86883	33.6044	1.72186e-18	0.000221986
chr11	14926545	14926735	191	23	CALCB	ENSG00000175868	-1	72.6169	39.6972	8.34318	32.9197	1.89109e-13	0.000228086
chr5	191919	192841	923	14	LRRC14B	ENSG00000185028	-292	90.1704	79.0342	69.7784	11.1362	4.50549e-15	0.000230008
chr13	100547684	100548506	823	65	CLYBL	ENSG00000125246	-24411	68.0281	41.3192	13.4728	26.7088	5.84487e-12	0.000233579
chr7	86274239	86274443	205	12	GRM3	ENSG00000198822	-77	43.1095	12.1954	9.16415	30.9141	1.94903e-13	0.000238203
chr10	102894117	102895058	942	50	TLX1	ENSG00000107807	-3055	64.6822	29.253	6.40574	35.4292	9.85209e-13	0.000242004
chr14	57263847	57265540	1694	122	OTX2	ENSG00000165588	-6825	62.6807	29.0312	10.7802	33.6495	1.29374e-23	0.00024296
chr19	3403664	3404752	1089	13	NFIC	ENSG00000141905	-37079	48.5125	22.316	10.9568	26.1965	5.63012e-08	0.000243417
chr19	58715320	58715746	427	16	ZNF274	ENSG00000171606	-20456	77.4052	54.2772	24.7229	23.1279	3.81976e-09	0.00024433
chr3	50604958	50606112	1155	36	C3orf18	ENSG00000088543	0	39.3723	13.9101	14.6622	25.4622	2.93603e-09	0.000251252
chr7	100465154	100466178	1025	24	TRIP6	ENSG00000087077	254	74.7056	46.7545	10.94	27.9511	2.46598e-08	0.000251477
chr2	105480671	105480725	55	8	POU3F3	ENSG00000198914	-8701	64.6969	27.6693	9.0039	37.0276	2.9621e-15	0.000256737
chr11	12029738	12030240	503	29	DKK3	ENSG00000050165	0	34.0214	8.00281	2.93493	26.0186	5.4181e-13	0.000257669
chr7	44185174	44185446	273	21	GCK	ENSG00000106633	-296	66.7662	40.8521	19.648	25.9141	6.69771e-16	0.000259425
chr6	35992228	35992383	156	21	SLC26A8	ENSG00000112053	0	72.1066	41.2089	12.1315	30.8977	7.63161e-19	0.000265284
chr20	34188754	34189076	323	8	SPAG4	ENSG00000061656	14737	71.2748	42.8622	7.72854	28.4126	2.35326e-11	0.000266766
chr8	23562514	23564903	2390	106	NKX2-6	ENSG00000180053	0	64.8549	33.6083	16.3718	31.2466	1.84952e-11	0.000270212
chr2	233286091	233286192	102	6	ALPPL2	ENSG00000163286	-14537	69.0294	23.7543	27.6316	45.2751	7.31936e-07	0.000278246
chr7	27279010	27279276	267	21	EVX1	ENSG00000106038	2887	76.5505	47.0407	18.3099	29.5098	6.10578e-10	0.000280898
chr5	145713765	145713912	148	7	POU4F3	ENSG00000091010	4674	51.5324	21.6375	1.25786	29.8949	9.63047e-16	0.000281304
chr1	155264870	155264975	106	13	PKLR	ENSG00000143627	-5816	64.4057	27.3832	8.18612	37.0225	6.79723e-14	0.000282914
chr11	44340651	44342020	1370	17	ALX4	ENSG00000052850	8934	51.0325	21.0302	5.07914	30.0022	3.07157e-08	0.000285244
chr6	26252082	26252141	60	8	HIST1H2BH	ENSG00000197459	-202	75	0	NaN	75	1.17667e-19	0.000289894
chr3	79815639	79815804	166	19	ROBO1	ENSG00000169855	-1160	47.8301	17.3605	5.47387	30.4696	1.49002e-12	0.000291011
chr16	3550167	3550227	61	10	CLUAP1	ENSG00000103351	696	74.6983	41.7112	25.3796	32.9871	1.21489e-16	0.000295764
chr4	6665672	6666121	450	50	MRFAP1	ENSG00000179010	-23253	68.1674	37.4574	16.6267	30.71	6.07631e-14	0.000295924
chr1	220992192	220992242	51	5	MARCH1	ENSG00000186205	-22094	90.8009	54.2788	42.4921	36.5221	3.75258e-10	0.000296648
chr18	61616526	61616605	80	8	HMSD	ENSG00000221887	0	59.4279	23.7713	9.66637	35.6567	2.07857e-13	0.000302369
chr2	85641076	85641379	304	7	CAPG	ENSG00000042493	0	59.3296	31.3178	3.3603	28.0118	6.18104e-09	0.000305851
chr12	48591695	48592756	1062	71	DKFZP779L1853	ENSG00000269514	0	73.8332	43.5999	11.7493	30.2334	4.96648e-10	0.000306792
chr12	53359317	53359418	102	8	KRT8	ENSG00000170421	15650	70.0562	37.2183	7.73885	32.8379	1.71551e-08	0.000311833
chr13	100624142	100624939	798	14	ZIC5	ENSG00000139800	0	61.2564	38.6742	15.6621	22.5822	4.88073e-13	0.000313209
chr6	7673630	7673667	38	5	BMP6	ENSG00000153162	53362	78.0248	42.5784	19.7438	35.4464	4.964e-10	0.000318658
chr15	65197826	65197953	128	12	ANKDD1A	ENSG00000166839	6147	67.4684	33.5848	12.7352	33.8836	6.92862e-11	0.000323282
chr7	96632805	96633486	682	16	DLX6	ENSG00000006377	1373	70.7035	41.9521	20.8407	28.7514	2.79162e-12	0.000327778
chr4	57521992	57522541	550	15	HOPX	ENSG00000171476	0	30.0698	7.70778	2.56243	22.362	1.49481e-11	0.000330799
chr3	5137758	5137900	143	19	ARL8B	ENSG00000134108	26004	77.9809	42.8042	7.1431	35.1767	5.61808e-14	0.000331308
chr16	67196908	67198025	1118	65	HSF4	ENSG00000102878	0	55.6193	30.3051	7.5689	25.3142	2.97361e-18	0.000332786
chr2	237416327	237416381	55	11	IQCA1	ENSG00000132321	141	54.0394	16.4308	6.36619	37.6086	1.35489e-17	0.000335492
chr7	153585220	153585618	399	18	DPP6	ENSG00000130226	-1037	47.6688	24.3807	9.1846	23.2881	2.14795e-14	0.000337774
chr10	94828029	94828643	615	7	CYP26A1	ENSG00000095596	4588	51.77	20.4358	3.32636	31.3342	9.3422e-08	0.000342045
chr5	75380782	75381003	222	5	SV2C	ENSG00000122012	-1542	42.965	19.7687	1.42045	23.1963	2.75372e-08	0.000346307
chr17	46719864	46719890	27	5	HOXB9	ENSG00000170689	16024	69.3141	31.849	17.6383	37.4651	9.47056e-12	0.00034776
chr8	91997062	91997992	931	38	C8orf88	ENSG00000253250	0	44.8026	16.2971	2.28242	28.5056	3.59505e-14	0.000350184
chrX	13587773	13588140	368	30	EGFL6	ENSG00000198759	-31	56.0758	17.2324	4.26709	38.8434	1.04854e-26	0.000351601
chr16	56672174	56672514	341	20	MT1A	ENSG00000205362	63	69.0482	47.258	15.2564	21.7902	2.30318e-13	0.000352802
chr7	115117542	115117614	73	10	TFEC	ENSG00000105967	-490689	71.9724	32.7872	21.309	39.1852	6.8188e-16	0.000353186
chr7	130130172	130130229	58	7	MEST	ENSG00000106484	943	89.1893	34.0645	66.0714	55.1248	4.53563e-17	0.000354393
chr2	85106930	85107223	294	18	TRABD2A	ENSG00000186854	-982	75.3722	43.1699	20.4082	32.2023	3.78156e-09	0.00035663
chr1	116371225	116371417	193	31	NHLH2	ENSG00000177551	-11944	64.3423	20.0866	3.68072	44.2556	3.59625e-23	0.000359305
chr12	104852206	104852376	171	19	CHST11	ENSG00000171310	-1426	59.3019	24.401	0.667778	34.9009	4.1975e-13	0.000367789
chr10	100991957	100992324	368	10	HPSE2	ENSG00000172987	-3234	35.3928	19.7711	10.9856	15.6216	1.4706e-12	0.00036786
chr5	50260340	50261546	1207	12	PARP8	ENSG00000151883	-296948	74.0648	47.0544	28.83	27.0104	7.80187e-08	0.000371324
chr4	8894858	8894888	31	5	HMX1	ENSG00000215612	21314	52.1448	16.4347	4.55827	35.7101	4.18078e-11	0.000371839
chr11	64815132	64815721	590	12	NAALADL1	ENSG00000168060	0	73.6522	48.2053	18.8588	25.4469	2.64786e-11	0.000372871
chr16	3062445	3062499	55	5	CLDN9	ENSG00000213937	0	77.759	43.2782	19.3239	34.4808	2.711e-09	0.000374078
chr14	74707425	74707467	43	5	VSX2	ENSG00000119614	-1249	63.5583	19.9941	11.4286	43.5641	1.06146e-14	0.000374874
chr1	47882667	47883012	346	49	FOXE3	ENSG00000186790	-922	77.8701	48.9594	16.6333	28.9106	2.25152e-14	0.000381949
chr7	143582146	143582501	356	18	FAM115A	ENSG00000198420	0	77.611	47.9263	13.6634	29.6847	1.21797e-09	0.000392079
chr19	17008520	17008832	313	43	CPAMD8	ENSG00000160111	1493	74.0023	40.3328	28.6375	33.6695	1.08089e-12	0.000393135
chr4	85423132	85423376	245	11	NKX6-1	ENSG00000163623	3528	60.1363	28.0691	12.8222	32.0672	6.04871e-10	0.000394187
chr3	139396339	139396967	629	18	NMNAT3	ENSG00000163864	0	30.1145	7.29982	1.82698	22.8147	2.57693e-13	0.00039669
chr2	119915746	119916662	917	29	C1QL2	ENSG00000144119	0	37.8879	16.7917	5.21131	21.0962	7.46176e-15	0.000406656
chr17	9479892	9480066	175	15	WDR16	ENSG00000166596	0	42.9597	3.30546	5.66919	39.6542	1.12422e-11	0.0004121
chr16	71459966	71460337	372	9	ZNF23	ENSG00000167377	-27538	37.4003	12.9308	5.08259	24.4696	9.61836e-10	0.000418731
chr20	9497132	9497238	107	9	LAMP5	ENSG00000125869	-2123	46.2816	8.0356	10.1706	38.246	2.51653e-11	0.000420429
chr12	108306619	108306658	40	5	ASCL4	ENSG00000187855	-138456	53.9562	21.5133	8.43744	32.443	5.75481e-12	0.000422196
chr4	5053703	5054091	389	33	STK32B	ENSG00000152953	-533	56.8724	24.0286	9.21258	32.8438	5.84537e-18	0.000425216
chr10	102475243	102475387	145	10	PAX2	ENSG00000075891	30080	69.7276	36.6909	30.3537	33.0366	2.14999e-09	0.000425629
chr6	38683016	38683142	127	17	DNAH8	ENSG00000124721	0	76.9733	46.851	10.3748	30.1223	1.03034e-11	0.000436722
chr16	67204477	67204712	236	19	NOL3	ENSG00000140939	-33	61.7883	28.4619	2.3869	33.3265	2.03487e-11	0.00043954
chr5	168726889	168727169	281	15	SLIT3	ENSG00000184347	-543	60.0535	28.8863	4.40761	31.1671	1.19637e-13	0.000439919
chr6	166267558	166268266	709	19	SDIM1	ENSG00000256391	-41458	51.2308	25.6894	8.86996	25.5414	3.34985e-08	0.000443509
chr20	62102592	62102665	74	10	KCNQ2	ENSG00000075043	-1196	59.6576	25.9945	24.9826	33.6631	1.32893e-14	0.000450795
chr13	100649420	100649975	556	42	ZIC2	ENSG00000043355	-15393	68.6391	39.4477	24.9908	29.1914	1.41634e-16	0.000458229
chr17	16570715	16570737	23	5	ZNF624	ENSG00000197566	13544	63.2479	19.5793	7.14286	43.6686	1.43759e-11	0.000462495
chr2	85811514	85811725	212	24	VAMP5	ENSG00000168899	0	74.7352	44.0723	18.5823	30.6629	7.94335e-11	0.000463864
chr17	36717838	36718300	463	36	SRCIN1	ENSG00000017373	-1359	67.5655	46.0555	43.7907	21.51	3.81451e-15	0.00047402
chr6	127840324	127840648	325	5	SOGA3	ENSG00000214338	0	29.7534	13.0383	4.95694	16.7152	4.19176e-07	0.000479691
chr2	239139911	239140485	575	9	AC016757.3	ENSG00000186235	0	62.3827	41.7169	23.9245	20.6658	2.27213e-08	0.000479931
chr17	45924211	45925019	809	19	SP6	ENSG00000189120	-3539	75.192	51.3242	31.3546	23.8678	1.01725e-10	0.00048349
chr8	55370510	55372254	1745	37	SOX17	ENSG00000164736	-14	46.4218	26.2254	7.28438	20.1963	4.6012e-15	0.000496299
chr4	41747782	41749527	1746	38	PHOX2B	ENSG00000109132	-196	61.0724	36.156	13.6971	24.9165	3.61082e-12	0.000513009
chr6	87862240	87862295	56	9	ZNF292	ENSG00000188994	255	56.3561	22.4654	7.47727	33.8907	9.17697e-13	0.000519123
chr4	154713851	154714221	371	22	SFRP2	ENSG00000145423	3578	64.4428	33.7723	11.7913	30.6705	4.23237e-10	0.000522181
chr18	13136679	13136997	319	31	LDLRAD4	ENSG00000168675	81027	45.7055	6.42641	1.22951	39.2791	8.42062e-14	0.000523425
chr14	36977557	36977995	439	5	SFTA3	ENSG00000229415	-5038	57.7207	34.3635	7.81436	23.3573	2.77141e-08	0.000527164
chr17	27940241	27940769	529	30	ANKRD13B	ENSG00000198720	-758	76.1484	48.2157	16.0109	27.9327	2.45086e-10	0.000527219
chr6	163817821	163818125	305	15	QKI	ENSG00000112531	17549	61.9624	29.2256	15.0535	32.7368	1.47951e-07	0.000531825
chr7	103085978	103086044	67	7	SLC26A5	ENSG00000170615	-553	73.6259	34.9935	11.7546	38.6324	7.26949e-13	0.000548292
chr14	36973195	36973572	378	31	SFTA3	ENSG00000229415	-9461	61.9257	34.5382	8.88349	27.3875	2.55362e-15	0.0005699
chr1	197890565	197890757	193	18	LHX9	ENSG00000143355	-4035	75.3362	45.5331	23.5509	29.803	1.92269e-11	0.000574877
chrX	119124696	119125034	339	32	NKAP	ENSG00000101882	46960	64.9321	22.9428	2.81337	41.9894	4.19934e-14	0.000583288
chr3	137479202	137479255	54	5	SOX14	ENSG00000168875	4323	53.8238	16.6387	9.54989	37.1852	1.72081e-13	0.000592096
chr14	36982437	36983905	1469	33	SFTA3	ENSG00000229415	0	61.9893	27.5734	5.8512	34.4159	1.01071e-12	0.000592273
chr7	121940344	121940553	210	18	FEZF1	ENSG00000128610	-3937	67.574	35.0937	19.056	32.4803	7.00153e-11	0.000601829
chr5	94955880	94955970	91	12	GPR150	ENSG00000178015	-97	67.5361	30.6162	6.10793	36.9199	3.81995e-13	0.000612536
chr8	96085320	96085689	370	16	NDUFAF6	ENSG00000156170	-38442	80.2545	58.0702	18.7354	22.1843	7.52018e-12	0.000620258
chr3	186490276	186490812	537	28	EIF4A2	ENSG00000156976	10181	69.2874	36.0843	9.04438	33.2031	4.07272e-09	0.000622293
chr18	13611958	13612019	62	6	LDLRAD4	ENSG00000168675	-194	65.5588	29.161	5.53898	36.3978	8.34676e-12	0.000628152
chr17	19627926	19628165	240	31	SLC47A2	ENSG00000180638	7882	73.1436	42.0778	22.3915	31.0658	1.64559e-14	0.000629622
chr3	184056511	184056652	142	18	FAM131A	ENSG00000175182	0	70.0838	42.8514	6.91188	27.2323	3.17113e-17	0.00065032
chr1	153233473	153233527	55	9	LOR	ENSG00000203782	-1296	66.8311	28.392	3.90625	38.4391	1.02853e-14	0.000653238
chr10	43846454	43846501	48	8	FXYD4	ENSG00000150201	20588	62.2273	31.012	29.8103	31.2153	1.87832e-14	0.000666382
chr16	73100084	73101126	1043	33	ZFHX3	ENSG00000140836	6486	66.3412	42.1226	17.6553	24.2186	1.1251e-11	0.000707096
chr17	35303511	35303590	80	8	AATF	ENSG00000108270	2584	56.5066	24.1497	9.93398	32.357	1.08561e-10	0.000738414
chr18	12911051	12911482	432	41	PTPN2	ENSG00000175354	-18159	73.4329	43.4057	21.1942	30.0272	8.74288e-15	0.000743012
chr11	66311248	66311393	146	14	ZDHHC24	ENSG00000174165	-2312	73.4684	46.9083	27.7646	26.5602	6.58274e-15	0.000753578
chr11	71954836	71955599	764	39	PHOX2A	ENSG00000165462	0	54.7924	32.4162	13.06	22.3762	6.47414e-14	0.000757958
chr2	38265332	38265405	74	7	CYP1B1	ENSG00000138061	-37812	67.2468	36.2097	3.79185	31.037	9.15933e-09	0.000760472
chr16	27329407	27330245	839	7	IL4R	ENSG00000077238	-4093	78.7632	56.3345	35.0931	22.4288	8.73432e-09	0.000762007
chrX	54947455	54948329	875	16	TRO	ENSG00000067445	0	53.5974	21.9012	1.76769	31.6962	1.96874e-09	0.000767364
chr8	80803911	80804146	236	16	MRPS28	ENSG00000147586	-111236	80.8908	57.2142	21.7907	23.6766	5.39802e-16	0.000785897
chr5	154026473	154027192	720	10	LARP1	ENSG00000155506	65269	61.2494	38.999	32.56	22.2504	2.23511e-08	0.000789047
chr11	20185362	20185416	55	8	DBX1	ENSG00000109851	3202	42.1406	6.65292	2.67262	35.4877	1.37107e-13	0.000792187
chr19	58219936	58220500	565	22	ZNF154	ENSG00000179909	-35	72.8523	44.7215	9.4483	28.1308	6.15341e-09	0.000795828
chr10	102279212	102279246	35	6	SEC31B	ENSG00000075826	-344	70.6078	37.8858	32.3066	32.722	1.39262e-13	0.000799528
chr4	155411437	155411931	495	33	DCHS2	ENSG00000197410	-554	56.4872	30.0519	15.9117	26.4353	2.21708e-15	0.000810886
chr3	39543749	39543788	40	5	MOBP	ENSG00000168314	-22162	64.8333	26.8512	35.6242	37.9821	5.71747e-12	0.000815153
chr1	26551820	26551896	77	8	CEP85	ENSG00000130695	8794	71.1424	36.621	12.1898	34.5214	8.16614e-11	0.000820062
chr5	177412688	177412771	84	9	PROP1	ENSG00000175325	-10471	74.5033	43.899	13.9635	30.6044	1.22605e-09	0.000841086
chr3	157820862	157821444	583	21	SHOX2	ENSG00000168779	-1638	55.8628	26.3393	10.05	29.5235	4.5464e-09	0.000847732
chr3	72788006	72788302	297	35	SHQ1	ENSG00000144736	-107211	70.4589	36.3816	8.87082	34.0773	2.24476e-20	0.000848474
chr6	17016226	17016486	261	30	STMND1	ENSG00000230873	86002	68.165	34.2276	25.7466	33.9374	9.59578e-14	0.000848966
chr8	145164396	145164876	481	55	KIAA1875	ENSG00000179698	-1766	85.7459	56.4717	45.8028	29.2743	6.09303e-17	0.000856276
chr8	119086710	119086783	74	11	EXT1	ENSG00000182197	-35869	86.0519	61.7185	40.9605	24.3334	1.5569e-15	0.00087706
chr10	31074220	31074326	107	13	ZNF438	ENSG00000183621	-72288	57.6187	22.8404	4.91529	34.7783	6.15301e-13	0.000882064
chr17	6558222	6559171	950	7	C17orf100	ENSG00000212734	-3250	68.472	43.4387	27.09	25.0333	7.9837e-08	0.000908047
chr3	55515496	55516214	719	14	WNT5A	ENSG00000114251	74	67.8705	42.8278	22.9	25.0427	9.42335e-08	0.000922643
chr4	44449762	44449900	139	21	KCTD8	ENSG00000183783	131	56.6503	20.7386	3.25922	35.9117	4.54387e-15	0.000951829
chr12	121973983	121974324	342	12	KDM2B	ENSG00000089094	0	74.028	44.11	20.4041	29.918	1.53963e-10	0.000967708
chr20	43935232	43935312	81	11	RBPJL	ENSG00000124232	178	64.5926	22.5749	19.0695	42.0178	7.16712e-12	0.000984281
chr10	102899189	102900130	942	61	TLX1	ENSG00000107807	-8127	70.4283	35.7091	16.4119	34.7192	1.72214e-17	0.000991614
chrX	100446690	100446736	47	7	DRP2	ENSG00000102385	28021	92.2144	51.9269	2.45902	40.2875	4.61066e-14	0.000993121
chr6	2903216	2903654	439	52	SERPINB9	ENSG00000170542	0	57.8537	29.104	3.62239	28.7497	4.8877e-16	0.00100819
chrX	10016282	10016322	41	6	WWC3	ENSG00000047644	15176	68.1198	26.1493	13.0128	41.9706	6.76643e-11	0.00102682
chr1	19029646	19029698	53	6	PAX7	ENSG00000009709	-71627	88.9727	50.4815	43.4286	38.4912	1.16223e-09	0.00102697
chr10	27541496	27541817	322	15	ACBD5	ENSG00000107897	10436	53.2975	27.7135	12.0989	25.584	6.84076e-10	0.00103622
chr7	39453557	39453635	79	14	YAE1D1	ENSG00000241127	152339	50.9836	16.456	2.3094	34.5276	2.48191e-18	0.0010554
chr6	50787771	50788314	544	15	TFAP2B	ENSG00000008196	-1331	59.4593	34.534	8.01682	24.9253	2.7944e-09	0.00106056
chr5	78407562	78408279	718	14	BHMT	ENSG00000145692	0	69.3119	45.127	16.0108	24.1848	1.18446e-13	0.00106811
chr8	11536911	11538008	1098	16	GATA4	ENSG00000136574	-2441	57.0038	28.1995	10.4548	28.8043	2.45877e-10	0.00109132
chr18	21270259	21270348	90	9	LAMA3	ENSG00000053747	-610	79.3458	42.1459	11.9765	37.1999	6.69016e-12	0.00109811
chr19	18547823	18547900	78	9	ISYNA1	ENSG00000105655	-218	69.1625	36.4432	14.8972	32.7193	3.93838e-10	0.00112724
chr6	117086255	117086920	666	40	FAM162B	ENSG00000183807	0	54.0113	22.8358	3.48832	31.1755	2.30025e-12	0.00112968
chr2	20870059	20871245	1187	97	GDF7	ENSG00000143869	-3634	82.3514	58.0983	38.5515	24.2531	4.40541e-18	0.0011317
chr19	17889612	17889652	41	6	B3GNT3	ENSG00000179913	15984	70.2234	38.3859	20.1479	31.8375	4.9758e-10	0.00114358
chr10	25241111	25241191	81	12	PRTFDC1	ENSG00000099256	-321	73.3984	41.5431	3.10864	31.8552	3.67041e-15	0.00115732
chr9	96710680	96711823	1144	28	BARX1	ENSG00000131668	-3889	63.1546	34.6165	9.93006	28.5381	8.27805e-11	0.00115923
chr11	58736104	58736153	50	9	GLYATL1	ENSG00000166840	-25381	76.574	42.4851	27.1298	34.0889	5.65815e-13	0.00117176
chr8	38585892	38586132	241	12	TACC1	ENSG00000147526	0	66.7091	34.7482	17.0625	31.9609	3.8271e-16	0.00117834
chr2	74601651	74601734	84	9	DCTN1	ENSG00000204843	-127	87.6475	59.9136	40.1239	27.7339	2.98197e-09	0.00117986
chr17	80788308	80788368	61	7	ZNF750	ENSG00000141579	-9529	81.3766	49.6038	37.4622	31.7728	9.63546e-13	0.00118056
chr4	5710372	5710453	82	11	EVC2	ENSG00000173040	77	64.7151	23.8154	0.828252	40.8997	1.14769e-13	0.00121821
chr2	176959342	176959364	23	5	HOXD13	ENSG00000128714	-1722	71.008	27.5641	11.6112	43.444	1.74858e-10	0.00123196
chr19	57182904	57183374	471	20	ZNF835	ENSG00000127903	0	36.8357	13.2942	5.71813	23.5414	5.4785e-11	0.00124242
chr17	31618390	31618589	200	21	ASIC2	ENSG00000108684	-1416	53.2762	18.7567	6.26504	34.5195	1.03094e-12	0.00125667
chr20	57224967	57225316	350	43	STX16	ENSG00000124222	1011	66.0137	33.8842	22.351	32.1295	6.41777e-19	0.00126417
chr7	79083436	79083794	359	7	MAGI2	ENSG00000187391	545	40.9242	20.4946	4.39445	20.4296	1.46676e-09	0.00129339
chr1	32410292	32410406	115	15	PTP4A2	ENSG00000184007	2114	68.0861	37.6494	5.11404	30.4367	3.98907e-14	0.0013088
chr14	37127850	37127967	118	16	PAX9	ENSG00000198807	-1076	70.2223	39.9499	29.0697	30.2724	2.45968e-13	0.0013131
chr2	223165798	223165866	69	6	CCDC140	ENSG00000163081	1830	60.5999	29.4939	14.4414	31.106	1.01798e-12	0.0013154
chr6	100441460	100441918	459	19	MCHR2	ENSG00000152034	-180	47.8147	24.9192	7.0908	22.8955	9.03398e-15	0.00132121
chr5	176106885	176107397	513	10	TSPAN17	ENSG00000048140	-32263	53.934	29.5134	13.4787	24.4206	1.43427e-12	0.00137091
chr2	237080189	237080267	79	12	GBX2	ENSG00000168505	3176	60.9527	25.2835	11.5048	35.6692	7.41728e-14	0.001372
chr3	131753804	131754138	335	18	CPNE4	ENSG00000196353	0	57.0238	27.5977	2.06717	29.4261	3.92084e-09	0.00138471
chr8	67090503	67090563	61	7	CRH	ENSG00000147571	-396	58.3531	23.6178	32.8551	34.7353	4.9154e-12	0.00139001
chr12	54408441	54408712	272	23	HOXC6	ENSG00000197757	968	74.3984	40.6992	9.30966	33.6993	4.12898e-10	0.00139706
chr15	79381805	79382109	305	18	RASGRF1	ENSG00000058335	-996	55.0612	23.8685	5.84863	31.1927	2.08382e-12	0.00145336
chr12	54366859	54367109	251	22	HOXC11	ENSG00000123388	0	67.2592	34.8411	11.2965	32.4181	6.33524e-11	0.00145367
chrY	14532505	14532548	44	8	USP9Y	ENSG00000114374	280611	86.1173	43.0429	33.3761	43.0744	2.69408e-13	0.00145536
chr10	102896609	102896664	56	9	TLX1	ENSG00000107807	-5547	65.724	32.9102	25.5847	32.8139	2.81517e-13	0.00146959
chr10	31422878	31423139	262	7	ZNF438	ENSG00000183621	102011	69.2766	39.2334	12.6869	30.0431	6.34085e-10	0.00146972
chr8	99952145	99952872	728	18	STK3	ENSG00000104375	-1926	57.2502	30.085	10.6159	27.1652	1.09849e-09	0.00147658
chr16	67184287	67184953	667	27	B3GNT9	ENSG00000237172	-163	20.2899	3.15528	3.18612	17.1347	1.68991e-11	0.00148093
chr9	33750829	33751135	307	11	PRSS3	ENSG00000010438	-9	63.6852	31.9684	9.59395	31.7168	7.06964e-09	0.00148114
chr20	55201413	55201929	517	17	TFAP2C	ENSG00000087510	2428	74.5023	49.5911	30.929	24.9112	1.12673e-08	0.00148365
chr7	154705815	154705859	45	5	PAXIP1-AS2	ENSG00000214106	14367	78.1091	39.0698	4.00901	39.0393	1.41972e-10	0.00149015
chrX	129087303	129087376	74	10	BCORL1	ENSG00000085185	29209	78.6132	41.1238	6.3347	37.4894	6.25149e-14	0.0015085
chr2	45028832	45029071	240	15	SIX3	ENSG00000138083	139830	68.9025	37.7805	12.9848	31.1219	1.81031e-12	0.00155497
chr2	182547143	182547955	813	18	NEUROD1	ENSG00000162992	1539	52.9902	29.1354	10.4613	23.8548	5.6557e-13	0.00156355
chr14	104583937	104584236	300	32	ASPG	ENSG00000166183	-10369	75.5769	44.4235	14.301	31.1533	1.98125e-16	0.00156631
chr3	184099275	184099496	222	8	CHRD	ENSG00000090539	551	75.2829	52.5043	39.3977	22.7786	5.12556e-07	0.00156825
chr4	134073069	134073627	559	42	PCDH10	ENSG00000138650	-2598	48.0986	20.2824	4.02238	27.8162	1.73241e-10	0.00157723
chr14	102247495	102247552	58	7	PPP2R5C	ENSG00000078304	4895	65.7141	28.6898	9.88585	37.0244	1.70434e-10	0.00158186
chr10	119312539	119312825	287	10	EMX2	ENSG00000170370	-10029	63.9035	31.1242	8.81693	32.7793	1.82932e-09	0.00161353
chr20	642686	642853	168	17	SRXN1	ENSG00000271303	8671	64.9612	35.4019	10.6548	29.5593	7.8843e-10	0.00166989
chr2	175193735	175193829	95	7	SP9	ENSG00000217236	5844	77.4777	42.1491	22.6234	35.3286	6.57034e-07	0.00167015
chr3	46506162	46506339	178	16	LTF	ENSG00000012223	-18	77.6252	52.4553	22.991	25.1699	2.07931e-12	0.00167039
chr6	43237302	43237571	270	24	TTBK1	ENSG00000146216	-21574	37.2203	8.95908	3.21512	28.2612	1.14457e-09	0.00167364
chr16	54968897	54968973	77	10	IRX5	ENSG00000176842	-2912	71.6839	37.3565	7.48159	34.3274	2.27626e-13	0.00169027
chr19	17434589	17434676	88	16	ANO8	ENSG00000074855	-10961	85.4812	56.9689	45.6565	28.5123	3.13774e-25	0.0016926
chr2	99438958	99439943	986	46	KIAA1211L	ENSG00000196872	-45881	70.6646	48.0432	13.9059	22.6214	2.61086e-20	0.00169736
chr9	123656775	123657088	314	36	PHF19	ENSG00000119403	17168	77.1806	49.3181	22.9399	27.8625	1.17684e-16	0.0017081
chr20	35064634	35064726	93	13	DLGAP4	ENSG00000080845	-4512	40.8241	8.37839	6.41457	32.4457	1.08639e-12	0.00170914
chr2	240196951	240196996	46	5	HDAC4	ENSG00000068024	-33910	80.8823	44.6358	20.8806	36.2465	7.19531e-09	0.00173352
chr4	55523661	55523945	285	28	KIT	ENSG00000157404	139	52.2271	20.7516	2.14046	31.4755	5.20139e-14	0.00174017
chr12	113013048	113013294	247	10	RPH3A	ENSG00000089169	0	40.0566	15.9837	5.36798	24.0729	1.55014e-15	0.00174677
chr2	162095685	162095746	62	10	TANK	ENSG00000136560	-7987	67.517	31.6173	27.8215	35.8997	2.75292e-15	0.00174769
chr1	55462777	55462841	65	9	BSND	ENSG00000162399	1764	65.3744	32.7437	18.6748	32.6307	2.39938e-12	0.00176318
chr3	128564825	128564918	94	7	ACAD9	ENSG00000177646	33535	66.3124	26.0487	1.05263	40.2637	4.33408e-08	0.00180957
chr19	48983563	48984406	844	16	CYTH2	ENSG00000105443	-7953	72.8199	47.8648	8.35266	24.9552	3.16415e-10	0.00182801
chr13	24477453	24477933	481	49	C1QTNF9B	ENSG00000205863	658	55.8881	25.4963	7.98765	30.3918	2.29289e-14	0.00182952
chr3	15160267	15160363	97	13	ZFYVE20	ENSG00000131381	19596	53.8919	17.8022	16.2724	36.0896	5.47694e-13	0.00183283
chr16	56651172	56651523	352	24	MT1E	ENSG00000169715	7863	55.0476	20.5168	8.06503	34.5308	2.15833e-11	0.00183596
chr11	62693896	62694723	828	22	CHRM1	ENSG00000168539	4616	73.6728	50.9348	23.738	22.738	3.83251e-11	0.00184126
chr8	93114117	93114360	244	23	RUNX1T1	ENSG00000079102	-1093	54.74	22.2697	2.89149	32.4704	1.93174e-10	0.00186202
chr19	19245583	19245634	52	6	TMEM161A	ENSG00000064545	2372	83.707	55.0756	59.1274	28.6315	9.42196e-11	0.00188443
chr17	43973771	43974593	823	43	MAPT	ENSG00000186868	-1730	70.0499	39.2586	8.47538	30.7913	9.66363e-12	0.00189581
chr20	21682258	21682372	115	12	PAX1	ENSG00000125813	3924	76.4071	44.8396	31.0799	31.5675	1.25363e-12	0.00191071
chr14	75981516	75981562	47	7	BATF	ENSG00000156127	7205	82.3981	48.3665	30.2632	34.0315	1.0541e-10	0.00192087
chr9	79637869	79638054	186	22	FOXB2	ENSG00000204612	-3297	75.1937	42.7812	20.9215	32.4125	1.47905e-12	0.00192141
chr6	166582670	166582963	294	17	T	ENSG00000164458	481	60.1669	29.9912	16.7295	30.1757	1.13868e-14	0.00193473
chr3	112052037	112052188	152	16	CD200	ENSG00000091972	-11	50.8876	17.4053	1.20804	33.4823	7.41975e-18	0.00197726
chr5	43040428	43040482	55	6	ANXA2R	ENSG00000177721	-2789	60.8684	1.11111	6.66667	59.7573	4.12376e-18	0.00198532
chr7	23507587	23507859	273	19	IGF2BP3	ENSG00000136231	-2226	66.4705	35.9765	16.3862	30.4939	2.59534e-08	0.00200316
chr1	1181763	1182448	686	87	FAM132A	ENSG00000184163	0	71.5425	39.3534	13.1746	32.1891	8.3068e-16	0.00202602
chr10	118034093	118034196	104	11	GFRA1	ENSG00000151892	1113	63.7928	26.6017	11.9218	37.1911	1.08243e-09	0.0020268
chr9	95569494	95570021	528	27	BICD2	ENSG00000185963	42399	61.7141	30.2186	15.3978	31.4955	9.04045e-09	0.00202844
chr4	5892030	5892308	279	12	CRMP1	ENSG00000072832	111	42.347	13.5765	3.98377	28.7705	1.47385e-11	0.00203762
chr10	22541755	22542044	290	36	EBLN1	ENSG00000223601	42804	72.9689	41.408	16.4477	31.5609	2.24604e-17	0.00205216
chr2	73151457	73152680	1224	23	EMX1	ENSG00000135638	-339	49.4081	20.1388	8.05859	29.2693	9.91295e-12	0.00207299
chr15	68125461	68125568	108	9	SKOR1	ENSG00000188779	-7519	73.3473	40.5745	26.0388	32.7729	1.23408e-06	0.00211628
chr7	39649278	39649362	85	13	RALA	ENSG00000006451	13719	72.1033	41.2029	9.85964	30.9004	6.31499e-14	0.00212763
chr22	41075548	41075644	97	9	MCHR1	ENSG00000128285	-270	72.8916	41.2784	18.8268	31.6132	1.74012e-07	0.00213136
chr16	88868720	88869362	643	14	CDT1	ENSG00000167513	258	71.5834	46.9734	29.7709	24.61	1.06925e-12	0.00213201
chr5	172672614	172672854	241	10	NKX2-5	ENSG00000183072	10253	60.9222	34.0965	10.7391	26.8257	3.45453e-07	0.00214152
chr8	122651697	122651759	63	9	HAS2	ENSG00000170961	-1870	61.0465	23.1264	5.54231	37.9201	9.55924e-11	0.00215698
chr16	54970351	54971928	1578	13	IRX5	ENSG00000176842	-4366	63.4533	41.017	8.00166	22.4363	2.29956e-08	0.00221409
chr6	42521975	42522038	64	13	UBR2	ENSG00000024048	9761	87.3264	57.5536	56.9472	29.7727	1.65518e-14	0.00221533
chr13	36049733	36050643	911	48	MAB21L1	ENSG00000180660	-188	74.6894	39.8904	31.9152	34.799	2.0305e-14	0.00223855
chr5	72526365	72526431	67	8	TMEM174	ENSG00000164325	-57342	78.1455	46.779	18.1612	31.3665	1.55886e-08	0.00225145
chr1	221067448	221067869	422	40	HLX	ENSG00000136630	-12863	61.6675	30.1023	8.19644	31.5652	9.11141e-11	0.00225659
chr5	42950041	42950154	114	11	SEPP1	ENSG00000250722	62546	90.3002	55.2934	35.4984	35.0068	5.79204e-08	0.00227337
chr12	30323441	30323512	72	8	TMTC1	ENSG00000133687	385748	75.5103	45.7771	32.0258	29.7332	1.89468e-12	0.00227858
chr8	25900756	25900814	59	6	EBF2	ENSG00000221818	1751	70.1242	27.6718	14.9155	42.4524	2.28372e-09	0.00232733
chr8	65491206	65491301	96	7	BHLHE22	ENSG00000180828	1512	68.6286	38.4346	18.2348	30.194	5.19097e-07	0.00235314
chr4	13526688	13526834	147	13	NKX3-2	ENSG00000109705	-19839	62.5543	34.1534	13.756	28.4008	1.38771e-11	0.0023648
chr8	124173231	124173369	139	12	FAM83A	ENSG00000147689	17917	58.5157	27.3023	21.0806	31.2135	2.96233e-11	0.00236717
chr17	80297128	80297297	170	9	SECTM1	ENSG00000141574	5177	66.8394	31.926	15.9004	34.9134	1.89399e-07	0.00239031
chr9	34664903	34665066	164	14	RP11-195F19.5	ENSG00000187186	-958	62.3128	32.9385	22.1104	29.3743	1.27863e-10	0.00240874
chr18	21199464	21199710	247	32	ANKRD29	ENSG00000154065	-29775	61.6696	23.2201	3.96202	38.4495	1.27068e-15	0.00242068
chr1	247931067	247931102	36	5	OR1C1	ENSG00000221888	9084	100	0	NaN	100	2.41585e-08	0.00242118
chr19	39687826	39687963	138	13	NCCRP1	ENSG00000188505	-224	56.2854	19.957	11.8586	36.3285	1.00895e-10	0.00243068
chr15	66914476	66914751	276	41	RP11-321F6.1	ENSG00000259471	-39947	73.5677	41.2025	14.048	32.3652	6.28187e-13	0.00244105
chr2	128453302	128453464	163	21	SFT2D3	ENSG00000173349	5132	76.8809	42.6334	37.5384	34.2475	1.23396e-10	0.00244286
chr1	32054756	32054780	25	7	TINAGL1	ENSG00000142910	-12616	32.735	0	20.7547	32.735	3.89656e-12	0.00244911
chr3	184319417	184319752	336	11	EPHB3	ENSG00000182580	-39844	60.4467	35.0006	17.1603	25.4461	5.12318e-11	0.00245633
chr2	45176785	45177004	220	7	SIX3	ENSG00000138083	-7882	72.5811	44.785	18.4028	27.7961	2.08727e-10	0.00246859
chr2	23840555	23840807	253	13	KLHL29	ENSG00000119771	24454	77.3837	45.2401	20.4956	32.1437	2.2041e-09	0.0024913
chrX	71524837	71524978	142	15	CITED1	ENSG00000125931	-436	71.9745	38.2747	13.8001	33.6998	1.27359e-11	0.0024949
chrX	68356728	68356757	30	5	PJA1	ENSG00000181191	-25779	68.4207	23.1975	1.85185	45.2232	1.11398e-09	0.00250002
chr7	19813231	19813261	31	5	TMEM196	ENSG00000173452	9	53.4984	15.7535	3.80227	37.7448	2.11672e-11	0.00252039
chr1	166916866	166917114	249	26	ILDR2	ENSG00000143195	-27446	49.0174	17.9382	6.31158	31.0792	1.148e-11	0.00253099
chr17	17603738	17604146	409	33	RAI1	ENSG00000108557	-17928	76.9788	54.573	40.1509	22.4058	5.62134e-17	0.00255312
chr8	133493727	133493776	50	7	KCNQ3	ENSG00000184156	526	77.9065	39.5892	19.6454	38.3173	5.66445e-12	0.00256468
chr4	30723913	30724802	890	20	PCDH7	ENSG00000169851	0	58.9623	37.4809	15.2579	21.4814	5.96641e-12	0.00256966
chr7	155252290	155252968	679	10	EN2	ENSG00000164778	-1465	60.5571	26.0849	9.82686	34.4722	6.60156e-11	0.00258423
chr2	19561371	19561596	226	15	OSR1	ENSG00000143867	2956	79.217	53.4247	31.1642	25.7922	6.36097e-09	0.00258621
chr13	23412557	23412622	66	9	SGCG	ENSG00000102683	342468	73.7612	34.823	20.9771	38.9381	4.8797e-11	0.00259005
chr2	149645537	149645592	56	7	KIF5C	ENSG00000168280	-12717	77.7219	45.5281	7.33253	32.1938	2.51234e-10	0.00259262
chr5	72740065	72740477	413	38	FOXD1	ENSG00000251493	-3874	66.7721	33.139	13.2889	33.6331	5.62609e-17	0.00259888
chr19	48048618	48048813	196	22	ZNF541	ENSG00000118156	60	71.3663	40.1927	25.1601	31.1736	1.40248e-15	0.00260552
chr10	101287346	101287673	328	31	NKX2-3	ENSG00000119919	5016	80.6646	48.5421	23.1954	32.1225	6.51014e-09	0.00262926
chr10	22634700	22634840	141	18	SPAG6	ENSG00000077327	-272	68.8263	39.182	17.2597	29.6443	1.62171e-11	0.00265525
chr17	42386367	42386392	26	5	RUNDC3A	ENSG00000108309	-402	70.8565	20.0714	7.42674	50.785	6.74248e-11	0.00270455
chr8	11567004	11567031	28	5	GATA4	ENSG00000136574	-1261	53.1864	18.1065	6.22964	35.08	9.8765e-11	0.00273869
chr2	74875215	74875275	61	10	M1AP	ENSG00000159374	50	72.292	39.3544	24.2511	32.9375	3.75984e-12	0.00279327
chr17	25676503	25676616	114	14	WSB1	ENSG00000109046	-55130	80.2755	53.8216	45.2204	26.4538	8.31861e-12	0.00279869
chr15	75470996	75471179	184	17	C15orf39	ENSG00000167173	16804	77.8031	48.7001	24.0179	29.1031	1.28644e-14	0.00280726
chr14	65009010	65009061	52	7	HSPA2	ENSG00000126803	-1823	68.4072	30.5511	16.1093	37.8561	6.20076e-10	0.00282116
chr11	111383476	111383879	404	15	BTG4	ENSG00000137707	396	62.5684	39.8384	21.8746	22.73	1.83933e-11	0.00283737
chr12	108168987	108169474	488	62	ASCL4	ENSG00000187855	-824	69.4347	40.9604	16.9396	28.4743	9.31151e-29	0.00284082
chr19	53039743	53039919	177	14	ZNF808	ENSG00000198482	-504	66.6041	34.4517	9.04315	32.1524	7.42545e-07	0.0028706
chr19	13983718	13983762	45	6	NANOS3	ENSG00000187556	4298	70.1362	28.3179	12.6896	41.8183	7.28172e-10	0.0028779
chr7	27153071	27153717	647	61	HOXA3	ENSG00000105997	0	60.7609	30.0578	14.6801	30.7031	2.23732e-16	0.00288458
chr5	1156321	1156378	58	9	SLC12A7	ENSG00000113504	44170	60.3185	26.5487	9.5861	33.7698	1.52929e-10	0.00289454
chr6	39016953	39017075	123	11	GLP1R	ENSG00000112164	-378	74.2699	41.6218	16.205	32.6481	8.10141e-08	0.0029108
chr10	119304826	119305249	424	31	EMX2	ENSG00000170370	-2316	65.6155	38.6028	14.0131	27.0127	3.13231e-10	0.00294433
chr5	180700487	180700510	24	6	TRIM52	ENSG00000183718	12367	96.4901	53.665	0	42.8252	1.07712e-11	0.00294709
chr7	641384	641742	359	20	PRKAR1B	ENSG00000188191	-577	71.9833	42.3642	28.0085	29.6192	1.65924e-16	0.00297435
chr9	136567964	136568130	167	12	SARDH	ENSG00000123453	-692	61.1457	35.538	33.6096	25.6077	2.61719e-12	0.00304045
chr17	46619088	46619133	46	6	HOXB2	ENSG00000173917	-4307	82.7639	49.6553	26.4237	33.1086	3.75648e-11	0.00305973
chr18	43915054	43915505	452	8	RNF165	ENSG00000141622	-866	77.3083	47.9107	3.82389	29.3976	1.35352e-08	0.00311784
chrX	139593168	139593492	325	25	SOX3	ENSG00000134595	5942	64.5023	31.9534	15.6755	32.549	2.46286e-13	0.00315956
chr16	56697088	56697146	59	6	MT1G	ENSG00000125144	-4786	67.1299	31.9699	11.4821	35.16	3.76215e-08	0.00321004
chr7	48129797	48129827	31	6	UPP1	ENSG00000183696	-823	77.0331	43.0108	36.1899	34.0223	3.49013e-10	0.0032407
chr17	43047616	43047948	333	41	C1QL1	ENSG00000131094	2176	43.1623	11.8908	2.61868	31.2716	1.1789e-24	0.00324843
chr3	58572615	58572780	166	20	FAM107A	ENSG00000168309	-59	61.1949	29.3177	18.0569	31.8772	3.77857e-12	0.00328918
chr3	61549448	61549668	221	21	PTPRG	ENSG00000144724	-1862	74.127	42.1253	8.01621	32.0016	1.61942e-12	0.00331495
chr3	124860523	124860929	407	19	SLC12A8	ENSG00000221955	20824	66.1619	40.401	9.46832	25.7608	6.78975e-14	0.00339031
chrX	25033714	25034196	483	38	ARX	ENSG00000004848	0	77.6522	41.2074	7.18228	36.4448	2.22421e-23	0.00340811
chr6	117869004	117869425	422	18	GOPC	ENSG00000047932	-54101	74.1764	48.9879	36.4489	25.1885	3.87054e-09	0.00342488
chr12	120799691	120799812	122	12	MSI1	ENSG00000135097	-6059	69.9852	40.6246	5.66175	29.3605	2.67764e-09	0.00343203
chr1	6508820	6508872	53	9	ESPN	ENSG00000187017	0	36.8151	0	0	36.8151	2.04867e-13	0.00344072
chr3	194854415	194854454	40	6	XXYLT1	ENSG00000173950	11493	70.1592	36.7223	65.8039	33.4369	7.44929e-10	0.00344609
chr11	67350944	67351942	999	61	GSTP1	ENSG00000084207	0	69.5194	41.5032	3.7687	28.0163	7.65347e-20	0.00344672
chr7	6703697	6704051	355	24	AC073343.1	ENSG00000198580	9324	61.2475	32.8485	7.49639	28.399	3.09711e-14	0.00346768
chr10	118429604	118429775	172	13	C10orf82	ENSG00000165863	122	69.0877	37.2591	6.01711	31.8286	1.39547e-09	0.00348048
chr11	63258485	63258779	295	39	HRASLS5	ENSG00000168004	0	66.7029	29.6013	5.02461	37.1015	1.80924e-15	0.00352443
chr19	36288371	36288419	49	7	PRODH2	ENSG00000250799	-8928	64.5268	26.8785	7.96371	37.6483	7.24706e-12	0.00354643
chr5	141191419	141191464	46	6	PCDH1	ENSG00000156453	-57689	65.2595	27.9858	14.5016	37.2737	4.05121e-09	0.00357744
chr7	150497420	150498428	1009	21	TMEM176A	ENSG00000002933	0	50.0869	27.1279	5.73378	22.959	5.80571e-12	0.00360421
chr7	151106739	151107761	1023	30	WDR86	ENSG00000187260	0	38.1164	16.8425	2.34525	21.2739	2.30404e-10	0.00362352
chr10	94820697	94820791	95	8	CYP26C1	ENSG00000187553	229	77.2933	39.8469	55.486	37.4465	6.11216e-07	0.00367631
chr22	19753364	19754838	1475	145	TBX1	ENSG00000184058	-9137	70.8167	44.4259	24.3884	26.3907	1.33849e-28	0.00371689
chrX	119443071	119443106	36	5	TMEM255A	ENSG00000125355	-2181	63.6517	23.1095	8.24916	40.5422	1.09616e-09	0.00377234
chr15	45408584	45409141	558	7	DUOX2	ENSG00000140279	-2041	72.6233	51.338	29.1311	21.2853	1.61588e-07	0.00378592
chr13	112758019	112760430	2412	61	SOX1	ENSG00000182968	-36105	50.5306	23.6893	7.18149	26.8413	1.49815e-25	0.0038351
chr8	25907796	25909538	1743	37	EBF2	ENSG00000221818	4882	45.5926	20.9799	8.66013	24.6127	2.32933e-15	0.00384889
chr17	60705839	60705942	104	13	MRC2	ENSG00000011028	-1076	50.3595	14.234	2.52253	36.1256	7.27621e-08	0.00394676
chr4	160149341	160149406	66	7	RAPGEF2	ENSG00000109756	38626	84.3323	56.5195	22.7224	27.8128	2.19537e-09	0.00396335
chr7	96631707	96631762	56	7	DLX6	ENSG00000006377	3097	84.5457	58.9849	59.1133	25.5608	1.47705e-10	0.00399093
chr19	37266989	37267026	38	7	CTD-2162K18.4	ENSG00000267260	-2933	81.9619	44.1736	37.7604	37.7882	3.80428e-11	0.00400875
chr12	54389917	54389973	57	5	HOXC9	ENSG00000180806	-623	77.8153	46.69	27.5068	31.1253	7.81607e-10	0.00401465
chr17	53342892	53343827	936	67	HLF	ENSG00000108924	0	63.2536	31.9723	2.70572	31.2813	1.24597e-12	0.00402272
chr1	41940532	41940693	162	5	EDN2	ENSG00000127129	-9648	64.9392	29.8327	17.7748	35.1065	6.18137e-06	0.00403494
chr18	44774061	44774609	549	7	SKOR2	ENSG00000215474	-944	41.7202	21.6111	8.16238	20.1091	4.5464e-09	0.00409677
chr14	95237711	95238073	363	11	GSC	ENSG00000133937	1148	82.3914	58.4935	35.9064	23.8978	8.59525e-11	0.00411371
chr15	29395728	29395792	65	9	APBA2	ENSG00000034053	-59200	80.8929	53.6419	28.1382	27.251	5.6545e-13	0.00413355
chr7	100946142	100946203	62	8	RABL5	ENSG00000128581	-18841	68.0577	30.8473	16.8987	37.2104	9.35616e-12	0.00414931
chr3	42947481	42947891	411	43	ZNF662	ENSG00000182983	0	37.0744	4.56679	4.60408	32.5076	5.77827e-15	0.00417893
chr17	8129928	8129954	27	5	CTC1	ENSG00000178971	-2768	79.2816	34.679	12.1569	44.6025	7.90527e-10	0.0041861
chr20	25848850	25848865	16	5	FAM182B	ENSG00000175170	63	63.9872	21.6684	0	42.3188	5.15298e-10	0.00420861
chr19	5339084	5339129	46	7	PTPRS	ENSG00000105426	-1684	72.8391	41.4179	10.3348	31.4212	4.97184e-10	0.00422334
chr8	144240909	144240983	75	8	LY6H	ENSG00000176956	-473	52.6032	19.4234	10.633	33.1799	9.96837e-12	0.00426138
chr7	27182755	27183061	307	21	HOXA5	ENSG00000106004	-225	79.3237	58.6336	40.0596	20.6901	8.24809e-11	0.00428946
chr7	157477349	157478768	1420	69	AC005481.5	ENSG00000222012	-70633	74.3413	49.6954	9.88803	24.646	7.03883e-11	0.00430442
chr9	34577880	34578234	355	44	CNTFR	ENSG00000122756	-11469	51.3825	19.302	5.85286	32.0805	1.17912e-13	0.00431874
chr1	45250239	45250273	35	5	BEST4	ENSG00000142959	-3103	51.7495	19.8717	11.0671	31.8778	1.02258e-11	0.00433074
chrX	49086637	49087040	404	8	CACNA1F	ENSG00000102001	-2730	69.8907	37.5611	9.65008	32.3297	3.18631e-08	0.00433728
chr17	78995279	78995310	32	5	BAIAP2	ENSG00000175866	13639	86.5802	59.4947	31.6768	27.0855	2.35335e-08	0.00437496
chr5	176827108	176827753	646	32	PFN3	ENSG00000196570	0	65.9777	43.6178	29.5181	22.3599	1.51124e-08	0.00439872
chr14	36974709	36975349	641	34	SFTA3	ENSG00000229415	-7684	48.463	18.9749	7.39281	29.4881	5.94293e-18	0.00443454
chr5	153853436	153853486	51	5	HAND1	ENSG00000113196	-4337	68.4879	31.1008	18.7932	37.3871	2.64035e-10	0.00443625
chr4	41646307	41646398	92	11	LIMCH1	ENSG00000064042	-30813	74.5903	37.6107	15.3089	36.9796	2.62175e-12	0.00444009
chr10	118030658	118030739	82	13	GFRA1	ENSG00000151892	-1054	78.7132	42.0472	34.8562	36.6659	3.04477e-12	0.00448655
chr6	70992532	70992878	347	7	COL9A1	ENSG00000112280	0	63.9833	38.5495	12.6738	25.4338	1.06206e-06	0.00449443
chr4	8859608	8860483	876	24	HMX1	ENSG00000215612	-12864	40.335	14.485	4.75388	25.85	2.6198e-09	0.00452726
chr17	47987695	47988100	406	51	DLX4	ENSG00000108813	58437	56.5599	23.7274	5.97107	32.8325	1.98141e-14	0.00455445
chr11	351230	351255	26	5	B4GALNT4	ENSG00000182272	18548	88.6438	46.7004	43.2044	41.9433	9.51771e-10	0.00462923
chr2	145281960	145282041	82	17	ZEB2	ENSG00000169554	3338	56.9433	23.6367	7.21628	33.3066	3.66077e-15	0.00468903
chr2	202900856	202901019	164	13	FZD7	ENSG00000155760	-1545	83.1349	56.6137	30.3969	26.5213	9.28852e-10	0.00473012
chr2	89064665	89064754	90	10	RPIA	ENSG00000153574	-73502	62.1756	22.9333	9.18868	39.2423	6.35255e-11	0.00475432
chr1	22919842	22919873	32	5	EPHA8	ENSG00000070886	-29771	74.4016	40.1765	26.0317	34.225	1.51212e-09	0.00476733
chr3	184301558	184301826	269	12	EPHB3	ENSG00000182580	-21985	73.7236	48.8495	43.3013	24.8741	9.09637e-10	0.00477078
chr1	200003790	200005285	1496	81	NR5A2	ENSG00000116833	6431	71.6036	37.7134	14.3815	33.8902	1.11994e-14	0.00477759
chr8	72460285	72460354	70	10	RP11-1102P16.1	ENSG00000253379	392	65.5991	21.8108	12.5224	43.7883	7.92369e-12	0.00482056
chr14	99711998	99713144	1147	26	BCL11B	ENSG00000127152	-24420	37.1724	20.6476	20.8377	16.5248	1.1514e-12	0.00486096
chr1	99470110	99470159	50	7	LPPR5	ENSG00000117598	-289	60.9609	20.1136	2.00364	40.8473	9.69216e-10	0.00491245
chr3	87842341	87842398	58	6	HTR1F	ENSG00000179097	197447	57.4915	18.7679	2.17278	38.7236	2.94659e-09	0.00492008
chr14	103605234	103605503	270	25	TNFAIP2	ENSG00000185215	-6148	78.0689	48.5716	14.667	29.4973	2.96421e-08	0.00495367
chr1	16974439	16974474	36	5	FAM231A	ENSG00000237847	25023	69.7161	32.9083	10.4509	36.8078	2.17013e-08	0.00495669
chr4	46391929	46391997	69	12	GABRA2	ENSG00000151834	0	53.925	19.207	3.09857	34.718	1.58967e-13	0.00500504
chr7	149389631	149389941	311	36	KRBA1	ENSG00000133619	21930	72.7726	41.3667	16.8788	31.4059	3.6668e-15	0.00500647
chr2	200327453	200327614	162	13	SATB2	ENSG00000119042	-2216	76.4905	48.5073	37.8045	27.9832	1.54159e-09	0.00504609
chr7	99595276	99595362	87	13	ZKSCAN1	ENSG00000106261	17841	67.2639	36.6684	13.12	30.5954	7.57072e-14	0.00512187
chr6	79620570	79620641	72	7	IRAK1BP1	ENSG00000146243	-12660	70.8479	37.5358	12.7952	33.3121	2.1855e-13	0.00513772
chr6	117586678	117586754	77	8	VGLL2	ENSG00000170162	0	44.6808	7.51053	3.35122	37.1703	1.20075e-09	0.00517371
chr13	100608216	100608717	502	43	ZIC5	ENSG00000139800	-15445	67.4243	35.0826	8.83533	32.3418	2.01546e-14	0.00519275
chr10	17270300	17270746	447	23	VIM	ENSG00000026025	-41	45.1356	15.0763	3.43565	30.0592	6.80944e-11	0.00520201
chrX	71350986	71351177	192	22	RGAG4	ENSG00000242732	-500	65.4227	30.5361	14.0933	34.8866	3.00903e-11	0.00526265
chr6	100051223	100051753	531	25	PRDM13	ENSG00000112238	2852	42.4988	17.9876	4.02882	24.5112	1.46639e-13	0.00526908
chr10	112290232	112290289	58	8	DUSP5	ENSG00000138166	-32635	66.5105	28.8324	18.4737	37.6781	4.92954e-11	0.00529459
chr2	87016720	87018150	1431	56	CD8A	ENSG00000153563	0	35.549	16.1328	6.248	19.4162	3.26212e-14	0.00534123
chr17	40464045	40464490	446	7	STAT5A	ENSG00000126561	-5856	52.1624	23.2964	3.68681	28.866	6.42274e-09	0.00534651
chr16	4587890	4587960	71	15	CDIP1	ENSG00000089486	-444	69.4954	38.6316	2.98618	30.8638	1.80463e-16	0.00539257
chr3	134082923	134083200	278	30	AMOTL2	ENSG00000114019	-7553	61.1444	25.6104	1.60945	35.534	6.38706e-18	0.00539785
chr10	100206629	100206706	78	15	HPS1	ENSG00000107521	0	41.5419	9.99195	0.928912	31.55	1.98169e-15	0.005443
chr7	25892505	25892614	110	16	NFE2L3	ENSG00000050344	299245	79.3806	51.3465	37.3418	28.0341	3.48168e-11	0.00545111
chr6	28226993	28227093	101	14	ZKSCAN4	ENSG00000187626	0	73.1685	40.2661	18.117	32.9023	2.32834e-10	0.00545261
chr5	172670854	172670890	37	5	NKX2-5	ENSG00000183072	8493	54.3398	18.7922	0.462963	35.5476	7.32868e-09	0.00545299
chr1	228225443	228225810	368	47	WNT3A	ENSG00000154342	-30659	67.5666	26.6238	10.2937	40.9428	1.03819e-16	0.00550652
chr20	42544648	42544980	333	20	TOX2	ENSG00000124191	0	71.7725	44.2997	12.6921	27.4728	3.06989e-09	0.00555747
chr3	185543922	185544003	82	14	IGF2BP2	ENSG00000073792	1077	69.2269	37.933	15.791	31.2939	6.55182e-13	0.00557274
chr10	129535012	129536115	1104	13	FOXI2	ENSG00000186766	0	41.0638	21.8812	5.93122	19.1826	5.58457e-08	0.00563344
chr11	44327294	44327627	334	33	ALX4	ENSG00000052850	-4088	69.2352	33.9551	8.59012	35.2801	1.28017e-13	0.00569016
chr7	155241386	155242571	1186	48	EN2	ENSG00000164778	8252	42.1816	16.8187	5.94188	25.3629	9.56467e-25	0.00572572
chr21	45835283	45835318	36	5	LRRC3	ENSG00000160233	40050	87.4655	61.1649	35.2073	26.3006	1.52696e-08	0.00574125
chr11	58731326	58731433	108	12	GLYATL1	ENSG00000166840	-20603	85.0231	53.2787	33.4541	31.7444	1.50201e-08	0.00574867
chrX	25029255	25029285	31	5	ARX	ENSG00000004848	-4779	90.5656	47.1871	52.8646	43.3785	9.40645e-09	0.00576532
chr17	71948622	71948701	80	7	RPL38	ENSG00000172809	251019	53.4578	13.6453	3.88759	39.8125	7.75465e-11	0.00579148
chr11	13032761	13032806	46	6	TEAD1	ENSG00000187079	-131770	79.4286	49.9714	16.4933	29.4572	4.08821e-09	0.00582799
chrX	23350444	23351439	996	24	PTCHD1	ENSG00000165186	693	40.3088	14.9778	10.4152	25.3309	6.97829e-10	0.00583063
chr16	56666001	56666208	208	6	MT1M	ENSG00000205364	0	35.545	4.66289	4.64014	30.8821	6.40334e-09	0.00586612
chr12	103358856	103359628	773	9	PAH	ENSG00000171759	6711	41.8102	22.454	2.19608	19.3562	5.4565e-09	0.00593585
chr11	111169320	111169797	478	31	COLCA2	ENSG00000214290	0	76.7003	44.5438	7.47584	32.1565	1.69605e-11	0.00593876
chr15	45421651	45422141	491	17	DUOX1	ENSG00000137857	0	38.5249	14.5071	3.53196	24.0178	1.0327e-13	0.00593917
chr2	17720233	17720402	170	28	VSNL1	ENSG00000163032	0	54.6351	19.3281	2.65101	35.307	1.18246e-19	0.00594855
chr1	151694085	151694281	197	15	RIIAD1	ENSG00000178796	-71	43.3451	12.4775	1.75527	30.8676	7.6904e-11	0.00596552
chr20	44685876	44687125	1250	72	SLC12A5	ENSG00000124140	-27989	73.1105	45.1186	26.9014	27.9919	1.94498e-12	0.00600529
chr1	49242036	49242066	31	5	BEND5	ENSG00000162373	-523	84.0755	40.5678	7.84661	43.5078	1.73304e-10	0.00602428
chr12	63025490	63025771	282	21	C12orf61	ENSG00000221949	28275	62.7449	32.3871	3.19757	30.3578	1.19102e-11	0.00603334
chr10	125732552	125732606	55	9	CHST15	ENSG00000182022	-73634	44.5396	12.2828	4.24523	32.2568	3.45409e-13	0.00606632
chr8	67351733	67351831	99	15	ADHFE1	ENSG00000147576	-7005	57.7528	24.8128	14.3368	32.94	9.89675e-15	0.00612614
chr6	26614355	26614711	357	7	ABT1	ENSG00000146109	-17174	77.1701	52.4951	27.8783	24.6749	3.27718e-08	0.00613768
chr17	8907198	8907561	364	11	NTN1	ENSG00000065320	17297	65.4484	46.2129	27.7191	19.2355	1.69079e-08	0.00615332
chr10	134043803	134043871	69	8	DPYSL4	ENSG00000151640	-37538	81.9398	56.6153	50.846	25.3245	4.15964e-11	0.00621244
chr6	26087676	26088238	563	32	HFE	ENSG00000010704	-8	72.5571	38.2538	2.66127	34.3033	1.1453e-12	0.00630075
chr19	58728378	58728547	170	18	ZNF544	ENSG00000198131	11412	81.2968	55.5058	42.5916	25.791	1.03898e-12	0.00630963
chr1	45285984	45286062	79	10	PTCH2	ENSG00000117425	-2869	55.2767	26.8575	1.63609	28.4192	2.81604e-10	0.00631293
chrX	136645796	136645905	110	6	ZIC3	ENSG00000156925	2395	63.2653	12.1739	29.4118	51.0914	5.05589e-10	0.00634077
chr22	19511769	19511847	79	11	CLDN5	ENSG00000184113	-1058	80.8479	42.4245	1.22326	38.4234	1.59939e-11	0.00636711
chr7	1286077	1286172	96	12	UNCX	ENSG00000164853	-13533	75.8981	44.547	10.2705	31.351	5.00514e-11	0.00641532
chr17	59531830	59532667	838	31	TBX4	ENSG00000121075	1139	75.5624	57.9479	34.8516	17.6145	4.13191e-12	0.0065044
chr3	127997939	127998008	70	8	RUVBL1	ENSG00000175792	125181	79.8382	49.0723	14.2679	30.7659	1.77072e-11	0.00651559
chr6	164051859	164051895	37	6	QKI	ENSG00000112531	-95746	81.7485	52.4423	35.9126	29.3061	1.48347e-11	0.00655828
chr10	102985868	102985949	82	11	LBX1	ENSG00000138136	-3601	74.6393	40.8162	17.6203	33.8231	1.8685e-08	0.00659846
chr8	82542859	82543195	337	8	IMPA1	ENSG00000133731	-54871	81.2947	57.3418	30.135	23.9529	7.92994e-08	0.00662474
chr4	9783142	9783527	386	26	DRD5	ENSG00000169676	0	50.9836	18.8516	6.30376	32.132	4.21116e-20	0.00665603
chr7	12151278	12151356	79	9	TMEM106B	ENSG00000106460	99510	65.6728	33.8381	23.7419	31.8346	6.40415e-10	0.00676266
chr9	131684885	131684941	57	6	PHYHD1	ENSG00000175287	-322	72.5232	30.2563	3.24216	42.2669	1.48894e-08	0.00698994
chr9	100620027	100620083	57	9	FOXE1	ENSG00000178919	-4490	73.5574	40.7697	23.23	32.7877	8.90587e-11	0.00705487
chr19	36048596	36048630	35	5	ATP4A	ENSG00000105675	-5929	84.135	55.215	32.9905	28.9201	1.21535e-08	0.00720402
chr20	50418792	50418864	73	10	SALL4	ENSG00000101115	-82	78.8646	47.6355	19.572	31.2291	1.61628e-11	0.00724498
chr4	85403881	85404430	550	12	NKX6-1	ENSG00000163623	-13672	47.9507	26.6464	5.36635	21.3043	8.21149e-08	0.00727478
chr10	88149282	88149620	339	19	GRID1	ENSG00000182771	23046	55.1181	25.0171	14.575	30.1011	1.19147e-11	0.00730453
chr13	30077344	30077422	79	10	MTUS2	ENSG00000132938	-74497	76.7122	45.9147	38.1571	30.7976	2.04436e-09	0.00732235
chr9	95860985	95861037	53	5	C9orf89	ENSG00000165233	-2484	49.8754	14.9777	5.37159	34.8977	2.83375e-08	0.00732758
chr12	133483986	133484036	51	9	CHFR	ENSG00000072609	-1696	81.8594	54.0743	26.9013	27.7851	2.29665e-11	0.00734506
chr2	121344618	121345340	723	46	LINC01101	ENSG00000268194	120920	74.374	49.8969	27.34	24.4771	1.15272e-17	0.00739781
chr11	124615418	124615495	78	13	NRGN	ENSG00000154146	-5476	78.6824	52.3917	33.5415	26.2907	1.49054e-14	0.00741156
chr4	1765318	1765347	30	7	FGFR3	ENSG00000068078	29686	37.0304	4.94307	0	32.0873	2.31404e-12	0.0074862
chr22	17602527	17602597	71	7	AC006946.15	ENSG00000235478	-41	74.7432	39.3827	3.22581	35.3605	7.78962e-09	0.00761633
chr5	132155399	132155427	29	5	SOWAHA	ENSG00000198944	-6365	89.6859	46.4171	26.6165	43.2689	2.10424e-10	0.00764743
chr1	247694144	247694557	414	46	OR2C3	ENSG00000196242	-2583	82.5392	53.7623	44.8405	28.7769	2.9475e-15	0.00765795
chr17	45949677	45950061	385	27	SP6	ENSG00000189120	16436	68.9934	35.9387	8.27948	33.0548	7.13117e-10	0.00769139
chr15	89903565	89903704	140	8	POLG	ENSG00000140521	25472	59.516	29.309	5.11439	30.207	2.57118e-13	0.00777265
chr6	166580332	166580377	46	5	T	ENSG00000164458	-987	57.0435	18.5479	9.99469	38.4956	9.93545e-08	0.00780896
chr1	156818791	156818871	81	10	INSRR	ENSG00000027644	-9938	75.733	44.344	17.3477	31.389	2.54891e-08	0.00783298
chr17	74965679	74965708	30	5	MGAT5B	ENSG00000167889	-96949	78.8233	40.0099	0	38.8133	6.90962e-09	0.00789965
chr3	158450449	158450508	60	6	RARRES1	ENSG00000118849	0	66.7252	32.122	2.0721	34.6033	2.14466e-09	0.00792063
chr19	6272151	6272202	52	8	MLLT1	ENSG00000130382	-7756	62.9256	28.8814	12.7489	34.0442	7.14143e-10	0.00796712
chr9	112810577	112811111	535	41	AKAP2	ENSG00000241978	0	50.7692	21.1032	3.05467	29.666	1.28792e-23	0.00796722
chr2	23886329	23886385	57	9	KLHL29	ENSG00000119771	-21066	41.4239	6.82468	7.54433	34.5993	1.75686e-13	0.00804244
chr2	66804464	66804502	39	6	MEIS1	ENSG00000143995	-68404	49.3586	13.1146	7.2823	36.2439	1.97151e-10	0.00805463
chr19	12666317	12666377	61	8	ZNF564	ENSG00000249709	3960	72.1174	40.619	27.3065	31.4984	1.95747e-10	0.0081069
chr6	27228101	27228258	158	16	PRSS16	ENSG00000112812	-11385	74.4494	40.1549	31.3241	34.2945	1.55107e-09	0.00811612
chr9	100849826	100850298	473	67	TRIM14	ENSG00000106785	-4544	78.094	51.6393	26.2511	26.4547	1.25672e-13	0.00812877
chr12	54145032	54145662	631	15	CALCOCO1	ENSG00000012822	23502	34.7603	7.03093	1.70178	27.7294	2.62622e-08	0.00819475
chr13	88326235	88326885	651	10	SLITRK5	ENSG00000165300	-736	47.645	24.9237	4.79942	22.7212	3.47532e-07	0.00827906
chr2	220283108	220283442	335	21	DES	ENSG00000175084	-8	52.3843	24.845	9.14086	27.5393	1.21756e-09	0.00829074
chr19	58951989	58952010	22	5	ZNF132	ENSG00000131849	399	56.9766	26.089	11.4286	30.8876	3.93623e-09	0.00830361
chr8	11550811	11550845	35	6	GATA4	ENSG00000136574	-675	52.112	21.2764	5.54175	30.8356	7.16923e-09	0.0083792
chr2	71166290	71166318	29	5	ATP6V1B1	ENSG00000116039	-3238	82.3262	52.4495	30.3175	29.8767	5.08077e-09	0.00837983
chr19	16010634	16010692	59	6	CYP4F2	ENSG00000186115	1703	77.6242	43.7855	4.10256	33.8387	3.03702e-08	0.0084524
chr12	115124111	115124999	889	15	TBX3	ENSG00000135111	2141	77.7946	51.7471	14.3644	26.0475	9.35427e-09	0.00846018
chr2	206549701	206549862	162	14	NRP2	ENSG00000118257	-1685	71.2669	42.571	30.0074	28.6959	3.3123e-09	0.00847954
chr1	221054599	221054887	289	20	HLX	ENSG00000136630	-14	84.199	53.025	23.783	31.174	3.12885e-09	0.00850656
chr2	99553503	99553590	88	11	KIAA1211L	ENSG00000196872	780	77.3928	49.2352	32.5528	28.1576	3.51313e-13	0.00851317
chr19	54481439	54481497	59	9	CACNG6	ENSG00000130433	14044	64.5253	34.4084	22.0245	30.1169	2.09439e-10	0.00853118
chr13	28492400	28492434	35	5	PDX1	ENSG00000139515	1722	57.8358	15.9187	6.82575	41.9171	1.95344e-08	0.00853244
chr17	59473601	59474078	478	16	TBX2	ENSG00000121068	3178	78.1043	55.28	28.1673	22.8243	4.75515e-08	0.00860503
chr3	37493885	37494441	557	60	ITGA9	ENSG00000144668	-274	61.7439	31.9099	5.66923	29.834	1.74523e-12	0.00868476
chr17	10101440	10101508	69	10	GAS7	ENSG00000007237	-359	34.6874	8.74872	1.31579	25.9387	2.33048e-15	0.00873123
chr6	32116754	32116875	122	13	PRRT1	ENSG00000204314	-2853	73.563	42.0228	39.1281	31.5402	9.0207e-11	0.00873993
chr1	244893456	244893512	57	7	DESI2	ENSG00000121644	-76402	70.9104	36.3316	3.41663	34.5788	1.02854e-09	0.00886892
chr7	155255099	155255139	41	7	EN2	ENSG00000164778	-4274	73.5652	43.2284	17.1325	30.3368	5.19127e-10	0.0089108
chr9	128984926	128984969	44	6	MVB12B	ENSG00000196814	104158	56.0174	21.505	11.6421	34.5123	4.95325e-09	0.00891184
chr14	69095335	69095604	270	18	ZFP36L1	ENSG00000185650	-162355	75.2301	46.6467	30.395	28.5835	8.9151e-12	0.00891379
chr3	40657160	40657338	179	17	ZNF621	ENSG00000172888	-90252	80.2641	49.4166	25.7982	30.8474	6.83741e-12	0.00893722
chr3	43935746	43935786	41	6	ABHD5	ENSG00000011198	-182546	40.4858	9.33494	0.70922	31.1509	2.91001e-08	0.00902808
chr10	123356668	123357172	505	42	FGFR2	ENSG00000066468	-425	40.2129	11.2979	3.41861	28.915	1.65127e-11	0.00924926
chr20	3073860	3073905	46	7	AVP	ENSG00000101200	8489	66.2891	28.8161	42.3623	37.473	2.34294e-11	0.00936355
chr9	96108634	96108991	358	40	C9orf129	ENSG00000204352	0	77.4346	48.4895	12.482	28.9451	9.12191e-12	0.00938404
chr1	151103686	151103749	64	7	SEMA6C	ENSG00000143434	-15183	68.6645	33.9169	10.2391	34.7476	4.61664e-09	0.00943385
chr5	115298011	115298438	428	10	AQPEP	ENSG00000172901	0	47.8411	22.7175	5.5239	25.1235	2.24915e-10	0.00952379
chr15	41803602	41805734	2133	97	LTK	ENSG00000062524	-259	57.8858	31.0325	8.84043	26.8533	9.29322e-16	0.00959465
chr14	60975520	60976898	1379	26	SIX6	ENSG00000184302	0	59.7132	33.8503	25.81	25.863	6.29833e-08	0.00960117
chr2	74730498	74730534	37	6	LBX2	ENSG00000179528	54	62.3373	30.3991	9.40962	31.9382	5.01338e-09	0.00963431
chr17	21281469	21281559	91	14	KCNJ12	ENSG00000184185	-1959	74.4852	45.8309	10.5721	28.6543	2.71357e-13	0.00965511
chr6	100054970	100055676	707	12	PRDM13	ENSG00000112238	-363	48.8967	26.8083	12.8976	22.0885	1.05542e-09	0.00968867
chr1	240160838	240160879	42	6	FMN2	ENSG00000155816	16768	56.3962	26.5492	17.0481	29.847	7.60015e-09	0.00973129
chr19	1467008	1467490	483	61	C19orf25	ENSG00000119559	-11405	49.4317	19.1379	16.5495	30.2938	1.35106e-12	0.0098026
chr12	110156389	110156495	107	12	FAM222A	ENSG00000139438	-4355	79.3604	50.2589	21.9766	29.1014	2.01125e-10	0.00987313
chr3	25469836	25469877	42	6	RARB	ENSG00000077092	-33	63.0228	29.6685	2.48957	33.3543	1.34837e-08	0.00987998
chr13	37006448	37006504	57	6	CCNA1	ENSG00000133101	0	56.1994	21.5198	4.21941	34.6796	3.59802e-10	0.00991324
chr2	198651561	198651598	38	7	BOLL	ENSG00000152430	262	45.604	17.7369	20.202	27.8671	2.37023e-12	0.00996659
chr5	175621442	175621491	50	8	SIMC1	ENSG00000170085	43873	53.8477	13.9573	9.61538	39.8904	1.18846e-14	0.0100368
chr6	73330781	73331323	543	5	KCNQ5	ENSG00000185760	196	57.3978	33.7923	7.89593	23.6055	1.4141e-08	0.0100897
chr17	53341437	53341468	32	5	HLF	ENSG00000108924	904	65.9908	32.1574	26.8396	33.8334	7.60728e-08	0.0102262
chr16	56703529	56703647	119	16	MT1H	ENSG00000205358	78	73.4884	41.5464	18.4392	31.942	5.77508e-12	0.0103389
chr7	64030034	64030613	580	17	ZNF680	ENSG00000173041	6549	55.5743	22.6259	3.35411	32.9485	3.50316e-11	0.0103636
chr19	30020759	30021141	383	15	VSTM2B	ENSG00000187135	-3352	51.9072	29.8424	6.74484	22.0648	8.04266e-13	0.0103642
chr2	73518221	73518239	19	5	EGR4	ENSG00000135625	-2589	63.173	30.2922	28.0623	32.8809	7.06353e-08	0.0103706
chr7	149120172	149120295	124	19	ZNF777	ENSG00000196453	-37918	64.5697	31.356	28.9122	33.2136	1.49479e-12	0.0104868
chr17	42864427	42864466	40	6	GJC1	ENSG00000182963	-17867	85.8711	53.1942	32.9823	32.6769	3.18631e-08	0.0105727
chr10	43393477	43393505	29	5	BMS1	ENSG00000165733	-115227	66.4779	24.3033	23.71	42.1747	1.17106e-08	0.0106526
chr2	237146137	237146444	308	21	ASB18	ENSG00000182177	-3813	42.1009	18.1324	9.66422	23.9686	2.85602e-10	0.0106659
chr7	96636596	96636646	51	7	DLX6	ENSG00000006377	90	87.5498	56.499	76.9989	31.0508	1.52994e-11	0.0106674
chr21	22369885	22370077	193	13	NCAM2	ENSG00000154654	555	56.8441	23.2743	5.46487	33.5698	5.0135e-09	0.0106997
chr7	139208729	139209025	297	40	CLEC2L	ENSG00000236279	0	64.5557	31.6527	6.29477	32.9029	2.15996e-19	0.0107433
chr15	83316865	83317309	445	12	CPEB1	ENSG00000214575	136	65.1391	37.0465	9.25435	28.0927	6.59059e-08	0.0107982
chr8	30137876	30137905	30	5	RBPMS	ENSG00000157110	104038	77.0633	47.5431	58.1781	29.5202	1.19964e-07	0.0108077
chr13	74706996	74707400	405	20	KLF12	ENSG00000118922	-993	69.6567	39.5027	2.58827	30.154	1.32987e-07	0.0108414
chr11	122848095	122848490	396	7	BSX	ENSG00000188909	-3937	27.3291	11.9436	3.88537	15.3856	3.42175e-06	0.0108604
chr10	28034582	28035655	1074	18	MKX	ENSG00000150051	0	27.1731	9.50818	3.8122	17.6649	5.38439e-07	0.0109151
chr5	72599335	72599589	255	22	TMEM174	ENSG00000164325	-130312	68.4507	38.3338	10.7261	30.1169	9.54016e-10	0.0110089
chr1	151118075	151118234	160	11	SEMA6C	ENSG00000143434	-698	79.2936	49.5286	14.2405	29.765	2.02605e-08	0.0110335
chr8	23584002	23585271	1270	60	NKX2-6	ENSG00000180053	-19890	72.4386	40.5467	17.2571	31.8919	2.63725e-11	0.0110874
chr12	66122895	66123067	173	9	HMGA2	ENSG00000149948	94843	64.7963	35.6079	15.2453	29.1885	1.49478e-09	0.0110964
chr2	45164966	45165015	50	8	SIX3	ENSG00000138083	3886	79.8872	50.0707	28.9822	29.8165	4.57388e-12	0.0110979
chr8	140714649	140715724	1076	21	KCNK9	ENSG00000169427	0	35.8402	18.6662	5.92552	17.174	4.0485e-14	0.0111244
chr17	48042271	48042880	610	8	DLX4	ENSG00000108813	3657	53.5394	30.5723	16.1971	22.9671	1.37538e-07	0.0111327
chr11	31848488	31848607	120	15	PAX6	ENSG00000007372	-8978	60.8285	31.1317	16.1266	29.6969	5.18153e-11	0.0111643
chr2	25384261	25384558	298	27	POMC	ENSG00000115138	-6881	78.4362	54.7612	37.5663	23.675	2.34669e-13	0.0112154
chr19	39260692	39260758	67	9	CAPN12	ENSG00000182472	147	61.5602	24.8396	9.82743	36.7206	1.7743e-10	0.0112657
chr12	52627253	52627304	52	6	KRT7	ENSG00000135480	-354	71.1518	39.0928	25.0276	32.059	1.04958e-09	0.0112872
chr6	37673630	37673676	47	5	MDGA1	ENSG00000112139	6547	59.044	23.8466	9.30426	35.1974	2.05645e-07	0.0113094
chr6	105400978	105401148	171	12	LIN28B	ENSG00000187772	3774	64.8892	35.5514	24.1707	29.3378	3.29431e-14	0.0113312
chr11	6280105	6280175	71	6	CCKBR	ENSG00000110148	790	61.7312	27.2724	6.58183	34.4588	1.40896e-06	0.0113572
chr10	104170540	104170860	321	7	PSD	ENSG00000059915	-8040	44.4497	16.6359	10.2181	27.8138	1.00448e-06	0.0114404
chr3	54121831	54122094	264	15	CACNA2D3	ENSG00000157445	34479	64.4137	34.9726	10.2665	29.441	3.33582e-12	0.0114564
chr4	4862838	4863383	546	31	MSX1	ENSG00000163132	-1444	75.7016	40.0707	13.8988	35.6309	2.57899e-11	0.0114733
chr17	48546620	48546706	87	12	CHAD	ENSG00000136457	292	60.1575	20.9219	10.9365	39.2356	4.49886e-10	0.0115493
chr11	77907277	77907694	418	19	USP35	ENSG00000118369	148	79.0735	62.5897	49.4054	16.4838	7.64937e-12	0.011639
chr3	186078728	186078815	88	14	DGKG	ENSG00000058866	-930	64.5079	32.3132	7.40982	32.1947	6.25526e-14	0.0116647
chr16	69999274	69999332	59	9	CLEC18A	ENSG00000157322	-13629	41.4282	5.19509	7.47636	36.2331	1.27371e-16	0.011778
chr19	18761622	18761668	47	6	KLHL26	ENSG00000167487	-13754	84.5476	47.0671	34.9347	37.4804	7.1077e-10	0.0119449
chr3	180587937	180588007	71	10	CCDC39	ENSG00000145075	-713	62.1447	28.3758	3.74972	33.7689	1.4502e-14	0.0119812
chr11	32354761	32355330	570	28	WT1	ENSG00000184937	-66830	71.0196	39.4369	15.3555	31.5827	9.38326e-09	0.0120421
chr6	161865716	161865744	29	6	AGPAT4	ENSG00000026652	170622	91.7111	36.6589	56.8361	55.0523	2.46852e-11	0.0120566
chr11	62691234	62691261	28	7	CHRM1	ENSG00000168539	1954	77.8015	42.1108	1.93237	35.6906	2.38848e-10	0.0121223
chr18	33530115	33530155	41	7	C18orf21	ENSG00000141428	21890	47.5723	16.1634	2.64971	31.409	8.42734e-10	0.0121666
chr12	114846999	114847375	377	10	TBX5	ENSG00000089225	751	39.5767	13.8552	8.40844	25.7216	5.89809e-10	0.0122081
chr6	33943635	33943905	271	19	GRM4	ENSG00000124493	-123959	82.2285	52.6342	26.1663	29.5943	7.0622e-12	0.0122151
chr17	77789612	77789703	92	15	CBX8	ENSG00000141570	14279	79.4544	54.1002	30.4492	25.3542	4.44722e-14	0.0124655
chr22	50967961	50968003	43	6	TYMP	ENSG00000025708	-415	80.4272	56.1135	42.7643	24.3138	1.32883e-09	0.0124837
chr1	76082291	76082340	50	10	SLC44A5	ENSG00000137968	5489	56.7275	26.3496	4.11134	30.3779	3.82475e-13	0.01251
chr10	101282726	101282844	119	12	NKX2-3	ENSG00000119919	9845	59.293	26.4488	14.4194	32.8443	1.13817e-07	0.0125267
chr7	100488766	100488819	54	5	UFSP1	ENSG00000176125	1426	75.2745	44.9339	21.7919	30.3406	6.13931e-07	0.0125575
chr7	1269321	1271125	1805	95	UNCX	ENSG00000164853	1417	54.5116	28.739	14.7333	25.7726	4.5207e-16	0.0125741
chr6	76059435	76059450	16	5	FILIP1	ENSG00000118407	-13268	60.8476	24.0347	0.524476	36.8128	1.35129e-07	0.012686
chr15	84323688	84323743	56	10	ADAMTSL3	ENSG00000156218	-847	76.2078	45.5825	18.7849	30.6253	1.45769e-11	0.0126883
chr10	124903078	124903416	339	5	HMX2	ENSG00000188816	4221	56.5072	29.4736	15.0267	27.0336	1.68909e-07	0.012723
chr2	85361959	85361991	33	5	TCF7L1	ENSG00000152284	-1425	80.283	52.4759	31.7916	27.8071	1.72201e-08	0.0128085
chr10	122217069	122217376	308	17	PPAPDC1A	ENSG00000203805	-309	62.6778	36.9418	16.9478	25.736	5.85243e-09	0.0128464
chr15	67326183	67326357	175	10	SMAD3	ENSG00000166949	29743	64.0207	34.4391	14.1552	29.5816	1.33702e-08	0.0129007
chr12	22487087	22487316	230	8	ST8SIA1	ENSG00000111728	0	77.7899	55.6846	9.19722	22.1053	7.12501e-07	0.0129525
chr12	1772112	1772186	75	10	ADIPOR2	ENSG00000006831	28006	77.1259	50.4466	29.6648	26.6792	2.23095e-09	0.0130018
chr3	122296541	122296827	287	15	PARP15	ENSG00000173200	-65	72.7974	45.2726	8.30909	27.5248	7.24431e-09	0.0130023
chr21	30527726	30527761	36	5	MAP3K7CL	ENSG00000156265	-24147	77.4461	37.9698	22.619	39.4762	1.28848e-07	0.0130138
chr6	50692239	50692291	53	7	TFAP2D	ENSG00000008197	-10697	50.0023	18.2114	10.6243	31.7908	1.57277e-10	0.0130277
chr10	8093599	8093634	36	5	GATA3	ENSG00000107485	3021	74.351	39.2279	48.1516	35.1231	5.75191e-08	0.013032
chr5	76934776	76935295	520	18	OTP	ENSG00000171540	-217	70.9116	42.1877	21.4475	28.7238	2.64256e-08	0.0131281
chr6	108438282	108438376	95	8	OSTM1	ENSG00000081087	42340	75.3661	39.5139	18.4702	35.8522	3.23721e-07	0.013293
chr14	51560193	51561120	928	12	TRIM9	ENSG00000100505	-673	48.1901	25.9956	6.98355	22.1945	4.27628e-09	0.0133169
chr3	181444455	181444991	537	17	SOX2	ENSG00000181449	-14732	53.5343	21.8264	5.29863	31.7079	6.7573e-12	0.0133356
chr16	68676775	68676816	42	6	CDH3	ENSG00000062038	1922	74.4113	44.4674	19.5523	29.9439	2.12549e-10	0.0133722
chrX	118827682	118827708	27	5	SEPT6	ENSG00000125354	348	57.6258	24.3652	9.39323	33.2606	1.81527e-09	0.0134482
chr2	170624134	170625147	1014	6	SSB	ENSG00000138385	23295	77.5807	69.442	70.3272	8.13871	3.12304e-07	0.0134643
chr3	62357137	62357194	58	7	FEZF2	ENSG00000153266	-1495	60.7186	28.3526	7.61564	32.366	2.19907e-08	0.0135029
chr1	50884117	50884566	450	43	DMRTA2	ENSG00000142700	-2737	59.7602	26.2091	9.0709	33.5511	4.8933e-17	0.0135415
chr18	47794869	47794924	56	7	CCDC11	ENSG00000172361	1976	78.608	52.116	39.82	26.492	1.09952e-07	0.0135655
chr8	144798631	144799022	392	21	MAPK15	ENSG00000181085	-82	69.8193	46.3876	11.3598	23.4316	1.14162e-08	0.0136372
chr12	110150177	110150261	85	9	FAM222A	ENSG00000139438	1771	64.9147	32.7045	11.0195	32.2102	3.57727e-07	0.0136846
chr5	122431100	122431166	67	8	PRDM6	ENSG00000061455	-6283	70.0106	40.2794	13.3542	29.7312	1.39683e-12	0.0137185
chr17	33814255	33814965	711	16	SLFN12L	ENSG00000205045	0	37.9602	16.0039	2.81789	21.9563	9.69775e-11	0.0137923
chr4	54957462	54957583	122	11	GSX2	ENSG00000180613	8614	42.7341	11.0957	7.93645	31.6384	2.06486e-08	0.0139104
chr11	111385354	111385466	113	13	C11orf88	ENSG00000183644	43	77.2667	44.1341	19.0003	33.1326	6.92019e-08	0.0140932
chr12	128751381	128752070	690	7	TMEM132C	ENSG00000181234	0	38.943	24.6492	5.11503	14.2938	4.62476e-06	0.0141421
chr3	46853829	46853881	53	5	PRSS50	ENSG00000206549	-182	68.2205	32.0618	14.3937	36.1587	6.21241e-07	0.0142275
chr4	185303769	185304917	1149	14	IRF2	ENSG00000168310	-34826	74.0079	43.8698	31.0965	30.138	3.85863e-10	0.0142604
chr15	37172590	37172655	66	13	C15orf41	ENSG00000186073	-124443	86.6688	56.1057	77.9485	30.5631	1.44355e-15	0.0143041
chr12	6663682	6663703	22	6	IFFO1	ENSG00000010295	-1533	66.7914	35.2242	17.9816	31.5671	3.35024e-08	0.0143231
chr17	21477412	21477444	33	5	C17orf51	ENSG00000212719	22468	77.023	42.8939	32.3648	34.1291	6.56945e-07	0.0143492
chr8	42399272	42399292	21	5	SLC20A2	ENSG00000168575	2202	97.7778	40.9375	25.8065	56.8403	8.09892e-08	0.0143766
chr16	3233049	3234030	982	17	OR1F1	ENSG00000168124	20216	33.9838	12.3032	5.9259	21.6807	6.872e-14	0.014414
chr22	19746978	19747128	151	17	TBX1	ENSG00000184058	-2751	77.1871	48.4948	43.2934	28.6923	1.21087e-10	0.0144408
chr15	76630276	76630904	629	63	ISL2	ENSG00000159556	-1210	64.4664	33.9557	18.2467	30.5106	4.99767e-14	0.0144762
chr20	44657826	44657885	60	8	SLC12A5	ENSG00000124140	0	51.5161	17.1277	8.19718	34.3884	4.67289e-11	0.0144829
chr14	29252904	29255093	2190	75	C14orf23	ENSG00000186960	-10902	56.6704	20.6331	9.67029	36.0373	1.1701e-19	0.0145198
chr2	223163065	223163297	233	11	PAX3	ENSG00000135903	-167	63.7132	33.9897	12.172	29.7235	1.2305e-09	0.014615
chr12	28128393	28128469	77	10	PTHLH	ENSG00000087494	2754	53.7213	21.5409	6.7218	32.1804	2.68941e-10	0.014647
chr12	45444258	45444277	20	5	DBX2	ENSG00000185610	-604	47.2416	12.6344	1.75779	34.6072	3.7798e-09	0.0147116
chr20	21378463	21378497	35	5	NKX2-4	ENSG00000125816	-168	72.7262	39.7456	24.853	32.9805	1.69572e-07	0.0147721
chr15	31685443	31685484	42	6	KLF13	ENSG00000169926	-27085	81.7332	56.65	34.5505	25.0831	5.15072e-09	0.0149958
chr4	81107112	81107144	33	5	PRDM8	ENSG00000152784	-687	78.5035	42.5963	34.8789	35.9071	4.40287e-08	0.0151047
chr9	99481903	99482159	257	25	ZNF510	ENSG00000081386	-58168	71.5347	43.4291	25.4684	28.1057	8.30637e-11	0.0151865
chr3	11035214	11035235	22	5	SLC6A1	ENSG00000157103	-799	59.4942	17.7996	8.99621	41.6946	4.93504e-10	0.0153587
chr18	10032805	10032854	50	6	VAPA	ENSG00000101558	-118745	80.9689	52.5207	50.1406	28.4481	9.32428e-08	0.0153815
chr7	127808321	127808634	314	6	LEP	ENSG00000174697	72702	53.8474	31.8612	8.01593	21.9862	6.71598e-06	0.0153974
chr2	200329599	200329678	80	9	SATB2	ENSG00000119042	-152	71.8425	43.135	46.1827	28.7075	2.28717e-09	0.0155241
chr22	42305887	42307107	1221	22	SHISA8	ENSG00000234965	-3462	48.1384	26.3423	9.24815	21.7961	3.847e-11	0.0155986
chr1	155290636	155290934	299	25	RUSC1	ENSG00000160753	0	68.8405	38.965	11.4363	29.8754	2.57617e-10	0.0157054
chr3	195489067	195489202	136	15	MUC20	ENSG00000176945	-35825	70.2874	36.7748	47.0668	33.5125	1.20899e-08	0.0157975
chr3	125898703	125900093	1391	68	ALDH1L1	ENSG00000144908	0	49.221	19.1318	3.61311	30.0892	1.59101e-20	0.0158218
chr5	54516682	54516808	127	14	MCIDAS	ENSG00000234602	-6334	74.8378	43.9648	16.3101	30.873	1.10029e-09	0.0159427
chr2	239036017	239036160	144	11	ESPNL	ENSG00000144488	0	73.5316	43.6786	15.5648	29.8531	1.65189e-07	0.0159735
chr7	90895703	90896670	968	13	FZD1	ENSG00000157240	-1919	79.4414	56.7515	25.561	22.6898	8.95062e-10	0.0160704
chr7	132260056	132260144	89	6	PLXNA4	ENSG00000221866	-1084	51.5261	16.3992	9.34764	35.1269	2.10902e-06	0.0162619
chr9	94712963	94712998	36	5	ROR2	ENSG00000169071	518	38.2614	11.5204	1.82017	26.741	1.681e-08	0.0163996
chr8	99959600	99960642	1043	26	OSR2	ENSG00000164920	0	74.0671	51.1359	36.0652	22.9312	1.5015e-11	0.0164392
chr13	52218413	52219607	1195	6	WDFY2	ENSG00000139668	-59768	78.37	36.369	78.2895	42.0009	6.8261e-06	0.0164896
chr12	570123	570338	216	18	B4GALNT3	ENSG00000139044	-592	76.8216	45.3183	8.45173	31.5033	1.38439e-13	0.0164996
chr7	129425487	129425832	346	6	NRF1	ENSG00000106459	-128295	71.9514	47.1928	14.7075	24.7586	7.58668e-07	0.016539
chr16	66461802	66462091	290	23	BEAN1	ENSG00000166546	-527	63.8791	33.1254	6.8995	30.7537	1.27278e-13	0.01656
chr12	53719673	53719777	105	17	AAAS	ENSG00000094914	1130	53.7919	20.973	3.5337	32.8189	2.96618e-11	0.016645
chr2	235404339	235404656	318	13	ARL4C	ENSG00000188042	-587	61.8729	35.6111	3.51923	26.2618	6.746e-09	0.0167759
chr2	220117514	220117540	27	5	TUBA4A	ENSG00000127824	-174	68.6799	36.3666	1.50328	32.3132	6.30889e-07	0.0167898
chr20	21372253	21372319	67	10	NKX2-4	ENSG00000125816	-6346	73.6218	42.0481	24.9218	31.5737	5.80341e-11	0.0168302
chr5	77140592	77141095	504	22	TBCA	ENSG00000171530	-23508	71.3432	40.9263	8.77876	30.4168	3.13336e-08	0.0169397
chr10	45914550	45915116	567	11	ALOX5	ENSG00000012779	-44874	71.0117	47.3582	3.27171	23.6535	3.90399e-08	0.0169553
chr22	51042301	51042702	402	27	MAPK8IP2	ENSG00000008735	-738	72.426	48.9237	24.0475	23.5023	8.63211e-12	0.0170831
chr16	88154252	88154277	26	5	BANP	ENSG00000172530	-150627	98.3923	61.7212	71.7786	36.6711	2.31633e-07	0.017097
chr2	16245958	16245997	40	5	MYCN	ENSG00000134323	-165271	86.9066	54.8144	25.242	32.0922	1.47027e-06	0.0173064
chr1	12600186	12600444	259	15	DHRS3	ENSG00000162496	-55876	73.8564	44.9583	18.1858	28.8981	2.70053e-08	0.0174296
chr16	54316995	54317131	137	13	IRX3	ENSG00000177508	-2635	77.9373	47.9997	25.0787	29.9376	7.02717e-07	0.0174338
chr11	66326732	66327041	310	17	CTSF	ENSG00000174080	-7948	55.3502	27.3243	7.61996	28.0259	4.66932e-09	0.0175892
chr1	3624223	3624292	70	7	TP73	ENSG00000078900	-9600	77.8991	46.2348	17.026	31.6643	3.41975e-08	0.0177169
chr16	65157853	65157900	48	6	CDH11	ENSG00000140937	1584	63.7845	32.8242	39.5815	30.9604	7.50406e-09	0.0177246
chr17	72321975	72322460	486	30	KIF19	ENSG00000196169	0	34.0479	10.981	3.32163	23.0669	1.00138e-09	0.0177317
chr10	23462662	23463855	1194	21	PTF1A	ENSG00000168267	17400	41.4156	21.4535	3.62994	19.9621	4.57061e-13	0.0177532
chr18	24130911	24130955	45	7	KCTD1	ENSG00000134504	1127	72.8435	40.5633	4.53274	32.2802	2.5576e-09	0.0178167
chr15	48938494	48938576	83	8	FBN1	ENSG00000166147	447	61.4849	19.5251	4.34244	41.9598	2.57538e-07	0.0178229
chr12	52115510	52115548	39	7	SCN8A	ENSG00000196876	-35302	73.2784	43.5899	36.6853	29.6884	3.88134e-09	0.0178959
chr9	36739701	36739758	58	9	MELK	ENSG00000165304	-166792	67.0171	35.7285	10.7959	31.2885	1.36398e-10	0.0179177
chr19	39694705	39694822	118	15	SYCN	ENSG00000179751	-83	73.5448	34.7377	15.6304	38.8071	9.45433e-10	0.0179201
chr10	124894674	124894706	33	5	HMX3	ENSG00000188620	771	52.4969	18.266	3.25921	34.231	1.71187e-07	0.0179241
chr14	48143917	48145152	1236	21	MDGA2	ENSG00000272781	0	45.1781	23.6445	4.02891	21.5336	2.49028e-10	0.0180497
chr17	61778056	61778649	594	12	LIMD2	ENSG00000136490	0	67.559	45.9185	28.8269	21.6405	2.22423e-07	0.0182089
chr5	180018263	180018453	191	10	SCGB3A1	ENSG00000161055	-86	78.2713	58.9304	9.02157	19.341	3.85867e-08	0.0184578
chr22	25678147	25678213	67	9	CRYBB2	ENSG00000244752	-62657	65.5438	30.5882	11.3036	34.9556	1.13024e-09	0.0184587
chr22	42353510	42353966	457	9	CENPM	ENSG00000100162	10341	64.6291	36.8445	17.2688	27.7846	1.11158e-07	0.0187168
chr9	91849684	91849755	72	12	SHC3	ENSG00000148082	56001	44.096	15.4199	1.37845	28.6761	7.34481e-20	0.0188846
chrX	51138788	51138821	34	6	CXorf67	ENSG00000187690	10945	56.0164	10.6726	1.25161	45.3438	1.5087e-08	0.0189406
chr9	139236985	139237017	33	5	GPSM1	ENSG00000160360	-8079	81.415	54.0027	8.62565	27.4123	1.67516e-07	0.0189654
chr9	35538867	35538901	35	5	RUSC2	ENSG00000198853	-237	71.5118	39.5722	2.28578	31.9397	3.51535e-07	0.0190767
chr12	65218646	65218728	83	11	TBC1D30	ENSG00000111490	-195	36.9861	7.51393	4.12904	29.4722	3.19683e-09	0.0191407
chr7	121950266	121950799	534	20	FEZF1	ENSG00000128610	0	52.9686	22.4112	4.50436	30.5574	9.4153e-08	0.019183
chr9	37037903	37038257	355	20	PAX5	ENSG00000196092	3799	61.6941	34.0453	11.5584	27.6488	3.15895e-09	0.0193424
chr17	5000937	5001077	141	19	ZNF232	ENSG00000167840	-14058	47.0401	12.382	5.55046	34.658	1.74263e-09	0.019391
chr2	232479358	232479628	271	29	C2orf57	ENSG00000177673	-21782	67.0756	33.3404	9.11469	33.7352	2.24499e-22	0.0194164
chr6	42739008	42739033	26	6	GLTSCR1L	ENSG00000112624	10731	80.2248	43.3556	13.7347	36.8692	5.42414e-09	0.0195106
chr5	76476251	76477173	923	17	PDE8B	ENSG00000113231	29100	49.2984	17.0106	4.69497	32.2878	8.65408e-10	0.0195744
chr5	115697271	115697534	264	23	SEMA6A	ENSG00000092421	-87807	79.8663	54.5114	30.0588	25.3548	2.72031e-09	0.0198323
chr2	29338053	29338139	87	13	CLIP4	ENSG00000115295	152	62.8336	32.8398	4.73855	29.9938	2.06634e-14	0.0199779
chr7	158938392	158938488	97	15	VIPR2	ENSG00000106018	742	66.9828	37.1795	11.431	29.8034	8.1911e-12	0.0202153
chr8	130996009	130996116	108	13	FAM49B	ENSG00000153310	12772	85.6488	60.5252	39.9787	25.1236	1.47519e-10	0.0202201
chr6	27858279	27858327	49	7	HIST1H3J	ENSG00000197153	-242	61.2157	19.624	4.04272	41.5917	3.34711e-09	0.0203466
chr1	59612408	59612470	63	6	FGGY	ENSG00000172456	149839	56.2301	20.5323	5.38478	35.6978	9.56423e-06	0.0204455
chr5	1885639	1887090	1452	13	IRX4	ENSG00000113430	-241	38.4306	16.8795	19.5893	21.5512	6.31509e-08	0.0204647
chr8	145107319	145107347	29	5	OPLAH	ENSG00000178814	-8236	82.3897	53.6019	43.7376	28.7878	1.42352e-08	0.0204872
chr6	10419448	10419492	45	6	TFAP2A	ENSG00000137203	-378	74.2008	40.1109	15.9665	34.0899	1.91182e-11	0.0205726
chrX	139584068	139584886	819	20	SOX3	ENSG00000134595	-2338	52.8932	21.2614	18.5682	31.6318	1.24597e-10	0.0206067
chr7	33943938	33944020	83	13	BMPER	ENSG00000164619	502	46.8305	9.76244	0.393701	37.068	1.37264e-11	0.0206749
chr5	157098672	157098822	151	23	C5orf52	ENSG00000187658	-110	63.9734	32.8771	11.4657	31.0963	1.02185e-10	0.020699
chr17	19648227	19648265	39	5	ALDH3A1	ENSG00000108602	-180	43.9447	11.8617	0.531915	32.083	2.08889e-07	0.0207049
chr16	56701994	56702178	185	21	MT1G	ENSG00000125144	16	30.5787	4.43421	4.12008	26.1445	1.63289e-09	0.0207253
chr12	54089228	54089354	127	12	ATP5G2	ENSG00000135390	-18045	77.4109	44.2995	18.9555	33.1114	4.33014e-09	0.0208015
chr10	99790910	99791131	222	30	CRTAC1	ENSG00000095713	324	59.1695	28.2364	3.38525	30.9331	4.56497e-12	0.0208057
chr4	184827873	184828212	340	21	STOX2	ENSG00000173320	-1363	53.4189	29.4748	13.6088	23.9441	1.70585e-09	0.0209661
chr5	10564870	10565263	394	42	ANKRD33B	ENSG00000164236	-289	60.5003	27.5572	4.39014	32.9431	4.25927e-10	0.0210562
chr6	29795635	29796420	786	54	HLA-G	ENSG00000204632	-12	60.6905	28.3619	13.1553	32.3287	2.91224e-29	0.0211329
chr1	120904772	120904811	40	6	FCGR1B	ENSG00000198019	-31082	94.5652	41.4461	29.6296	53.1191	5.75349e-08	0.0211904
chr9	133541969	133542107	139	11	PRDM12	ENSG00000130711	-1987	57.7026	22.7251	11.7915	34.9776	3.90536e-07	0.0212047
chr2	172954924	172955514	591	29	DLX1	ENSG00000144355	-4659	76.2441	47.6016	16.392	28.6425	4.66212e-08	0.0212556
chr11	31841331	31842002	672	44	PAX6	ENSG00000007372	-1821	67.1074	36.4649	17.6797	30.6425	8.00651e-09	0.0213395
chr19	35068829	35068896	68	9	SCGB2B2	ENSG00000205209	-16593	75.0821	47.1542	13.0281	27.9279	1.90322e-10	0.021479
chrX	151142920	151143281	362	11	GABRE	ENSG00000102287	0	43.0886	21.8994	0.998689	21.1892	8.90471e-10	0.0216512
chr14	33402226	33402262	37	7	NPAS3	ENSG00000151322	1876	65.97	26.9169	4.54545	39.053	4.37547e-09	0.021694
chr12	54423665	54423695	31	5	HOXC6	ENSG00000197757	-1522	64.1419	32.7857	6.5565	31.3562	2.96569e-08	0.0218133
chr19	17007306	17007411	106	16	CPAMD8	ENSG00000160111	279	79.4512	51.0113	39.3006	28.44	2.21991e-11	0.0218146
chr1	87617693	87617756	64	9	HS2ST1	ENSG00000153936	-158927	65.2955	33.6647	12.5675	31.6307	3.81012e-09	0.0218977
chr5	83679929	83680602	674	15	EDIL3	ENSG00000164176	0	39.2673	22.5652	2.31166	16.7021	8.69856e-11	0.0219202
chr14	105398377	105399212	836	12	PLD4	ENSG00000166428	0	78.2877	57.8206	46.351	20.4672	8.47164e-09	0.0219397
chr6	29894141	29895037	897	39	HLA-A	ENSG00000206503	13999	64.8973	39.3331	2.86469	25.5643	8.14643e-10	0.0219573
chr5	150400062	150400489	428	15	GPX3	ENSG00000211445	0	41.5394	8.03853	2.35998	33.5009	4.23376e-08	0.0222143
chrX	39022056	39022103	48	9	MID1IP1	ENSG00000165175	-359069	74.9423	21.1142	46.4674	53.8281	2.02489e-13	0.0223166
chr13	29068150	29068280	131	21	FLT1	ENSG00000102755	-951	45.9251	15.0088	5.48087	30.9162	1.41807e-12	0.0223817
chr1	154461585	154461630	46	8	SHE	ENSG00000169291	-11	83.8478	60.7545	48.7885	23.0933	1.74285e-10	0.0224643
chr1	229543178	229543572	395	34	ACTA1	ENSG00000143632	-26268	63.7492	30.2697	4.34169	33.4795	1.14795e-19	0.0224746
chr11	46316852	46316896	45	5	CREB3L1	ENSG00000157613	-174	74.0833	45.414	4.82054	28.6693	4.17142e-07	0.0225094
chr18	60263661	60263712	52	7	ZCCHC2	ENSG00000141664	-56913	45.5635	11.7069	7.25166	33.8566	1.81212e-13	0.0226616
chr11	32448698	32448757	60	6	WT1	ENSG00000184937	-1817	78.1659	44.4136	21.9017	33.7523	2.60512e-11	0.0226993
chr1	160951827	160951907	81	9	ITLN2	ENSG00000158764	27237	60.9171	25.9122	10.6013	35.0049	2.59042e-08	0.0227224
chr20	21376337	21376833	497	58	NKX2-4	ENSG00000125816	-1832	58.4665	32.5854	12.256	25.8811	4.49827e-14	0.0227872
chr1	91316264	91316318	55	6	BARHL2	ENSG00000143032	133469	71.5941	34.5199	13.8504	37.0742	6.50525e-10	0.0229235
chr19	3098852	3098983	132	7	GNA11	ENSG00000088256	-4443	40.6832	12.1929	8.56992	28.4903	3.17787e-06	0.0231713
chr7	158362589	158362907	319	28	PTPRN2	ENSG00000155093	-17463	80.1031	57.8599	8.2455	22.2432	4.27928e-08	0.0234092
chr12	48336192	48336237	46	6	VDR	ENSG00000111424	-593	69.0771	34.8617	34.7046	34.2154	8.84312e-09	0.0237064
chr19	9473856	9473916	61	8	ZNF177	ENSG00000188629	-148	36.7228	6.69483	5.97539	30.0279	5.67633e-08	0.0238502
chr2	119615417	119616180	764	7	EN1	ENSG00000163064	10162	45.142	22.8195	8.27659	22.3225	5.88875e-06	0.0240974
chr1	3567392	3567426	35	7	WRAP73	ENSG00000116213	754	74.6409	42.6047	15.4742	32.0362	3.50628e-10	0.0241992
chr4	121843976	121844284	309	37	PRDM5	ENSG00000138738	0	31.8989	2.40848	1.51177	29.4904	5.09546e-14	0.0242106
chr5	127872717	127872791	75	10	FBN2	ENSG00000138829	-722	81.3938	52.2907	35.3054	29.1031	1.38324e-08	0.0243165
chr19	42425169	42425216	48	5	ARHGEF1	ENSG00000076928	2029	70.3493	40.805	20.5679	29.5442	6.46492e-07	0.0243279
chr7	27127999	27128063	65	8	HOXA1	ENSG00000105991	-7529	73.5621	47.5247	29.801	26.0375	1.35669e-08	0.0243651
chr18	24127289	24127772	484	17	KCTD1	ENSG00000134504	206	70.9675	50.6385	15.1358	20.3291	4.37456e-07	0.0245056
chr19	2282613	2282698	86	9	C19orf35	ENSG00000188305	437	67.3279	39.3354	39.8664	27.9925	4.97508e-08	0.0245645
chr7	29606201	29606277	77	11	PRR15	ENSG00000176532	-1134	79.0248	49.8416	23.6844	29.1831	4.227e-09	0.0245935
chr7	56242549	56243040	492	11	NUPR1L	ENSG00000185290	58455	47.0524	28.7617	21.9855	18.2908	2.97441e-10	0.0248051
chr2	26396833	26396874	42	5	GAREML	ENSG00000157833	-872	70.7162	39.3357	12.4046	31.3805	4.74121e-08	0.0250114
chr5	178957778	178957842	65	9	RUFY1	ENSG00000176783	19716	58.9252	27.2149	14.6399	31.7103	4.17677e-11	0.0250206
chr4	94755787	94756006	220	15	ATOH1	ENSG00000172238	-5744	74.5675	48.7223	19.1573	25.8452	1.89728e-08	0.0251179
chr4	141419404	141419463	60	8	RP11-542P2.1	ENSG00000205301	-20	64.1546	27.2613	7.39007	36.8934	1.7564e-09	0.0253677
chr2	42329926	42329990	65	7	PKDCC	ENSG00000162878	-54765	81.6321	52.102	49.8103	29.53	2.22481e-09	0.0253709
chr22	43807518	43807586	69	12	MPPED1	ENSG00000186732	-315	75.0143	45.6949	32.8326	29.3195	1.94489e-13	0.0253843
chr1	167090833	167090900	68	9	DUSP27	ENSG00000198842	-26745	44.6321	10.8798	0.352113	33.7523	5.51361e-09	0.025434
chr7	50468062	50468091	30	7	FIGNL1	ENSG00000132436	-49301	81.5773	45.5768	27.4167	36.0005	1.78428e-09	0.0254378
chr5	133463801	133463822	22	5	TCF7	ENSG00000081059	-4491	65.381	44.8064	21.6653	20.5746	1.26455e-07	0.0255427
chr3	194208288	194208553	266	33	ATP13A3	ENSG00000133657	899	67.0502	39.4178	16.2566	27.6325	3.47827e-17	0.0255439
chr10	102983135	102983953	819	51	LBX1	ENSG00000138136	-5597	67.6644	35.1222	15.4743	32.5422	1.51701e-16	0.0255691
chr3	123602628	123602657	30	5	MYLK	ENSG00000065534	-491	77.2323	48.4366	12.3501	28.7957	6.12382e-08	0.0256201
chr8	67873588	67874343	756	13	TCF24	ENSG00000261787	-481	40.1944	20.8832	5.16102	19.3111	1.26091e-08	0.0256411
chr1	15481271	15481309	39	5	TMEM51	ENSG00000171729	-985	71.9359	40.4885	3.90785	31.4474	3.92823e-07	0.0256726
chr13	100611242	100612029	788	13	ZIC5	ENSG00000139800	-12133	52.0638	27.1905	11.0911	24.8733	3.58431e-12	0.02611
chr15	74658330	74658523	194	31	CYP11A1	ENSG00000140459	0	63.6554	31.881	3.42497	31.7744	4.13807e-14	0.0261557
chr20	56803401	56803495	95	12	ANKRD60	ENSG00000124227	-199	58.9036	22.8421	6.59676	36.0615	6.46919e-11	0.0261751
chr19	5829052	5829172	121	10	FUT6	ENSG00000156413	-3405	52.5176	21.502	16.9178	31.0157	2.51601e-07	0.0262769
chr1	55247269	55247360	92	13	TTC22	ENSG00000006555	-6104	84.882	55.2688	58.1575	29.6132	8.7651e-09	0.0263617
chr13	111464860	111464917	58	5	LINC00346	ENSG00000255874	-57244	91.8101	65.9813	43.4316	25.8289	1.66999e-09	0.0266149
chr1	19600912	19600941	30	5	AKR7L	ENSG00000211454	343	68.7032	35.7225	20.6738	32.9807	9.94193e-08	0.0267731
chr19	41386361	41386405	45	6	CYP2A7	ENSG00000198077	-2251	70.3321	37.4712	10.3075	32.8609	1.69816e-09	0.0268915
chr1	39281970	39282031	62	7	RRAGC	ENSG00000116954	-43463	77.2381	45.3459	26.6547	31.8922	6.17161e-08	0.0269499
chr3	169336993	169337042	50	6	MECOM	ENSG00000085276	-44135	91.2764	61.2958	50.2601	29.9805	2.4235e-07	0.0273359
chr14	61124472	61124511	40	5	SIX1	ENSG00000126778	-465	45.1859	12.3834	13.2705	32.8025	6.33424e-08	0.0273412
chr1	110754566	110754769	204	31	KCNC4	ENSG00000116396	-443	67.3176	41.122	24.552	26.1956	1.78857e-16	0.0273513
chr10	50603190	50603986	797	10	DRGX	ENSG00000165606	0	24.7165	8.03048	2.84982	16.6861	1.18262e-08	0.0273695
chr8	61822401	61823027	627	60	CLVS1	ENSG00000177182	146689	69.8068	36.3805	2.51322	33.4264	1.74443e-12	0.0274093
chrX	47483024	47483075	52	7	SYN1	ENSG00000008056	3771	40.0432	5.65789	3.98936	34.3853	4.576e-09	0.0274351
chr3	50377893	50377932	40	8	RASSF1	ENSG00000068028	-339	69.2713	38.5298	25.999	30.7415	4.42839e-10	0.0276621
chr13	114826206	114826221	16	5	RASA3	ENSG00000185989	-17216	83.7523	53.6849	57.8988	30.0674	1.13258e-07	0.0277003
chr1	91192640	91192682	43	6	BARHL2	ENSG00000143032	9845	69.3164	36.3327	18.9725	32.9838	1.50903e-08	0.0277882
chr6	4775007	4775178	172	11	CDYL	ENSG00000153046	1490	65.8686	28.6585	19.0725	37.2102	2.3346e-08	0.0278102
chr5	87955703	87955763	61	7	MEF2C	ENSG00000081189	-163841	70.7366	40.6659	15.0134	30.0708	2.24896e-10	0.0278231
chr4	8690103	8690158	56	10	CPZ	ENSG00000109625	-86405	26.5095	2.99444	4.63927	23.5151	6.70511e-12	0.0278683
chr17	36585113	36585452	340	21	ARHGAP23	ENSG00000225485	-382	67.0217	38.2316	3.73778	28.7901	2.12066e-09	0.0279224
chr11	101453981	101454329	349	19	TRPC6	ENSG00000137672	0	49.8468	26.1869	4.89518	23.6599	3.65303e-12	0.0279689
chr1	177133759	177133822	64	7	ASTN1	ENSG00000152092	0	37.9926	9.41698	7.39834	28.5756	2.39202e-08	0.0280261
chr3	195270614	195270681	68	10	PPP1R2	ENSG00000184203	404	65.5467	32.7159	17.455	32.8309	1.1004e-10	0.0280297
chr17	656232	656265	34	5	GEMIN4	ENSG00000179409	215	67.6568	38.3409	19.1845	29.3159	8.42294e-07	0.0281963
chr20	54579198	54580659	1462	31	CBLN4	ENSG00000054803	0	48.2481	23.0724	6.2508	25.1757	1.19001e-10	0.0282203
chr8	37655698	37656067	370	16	GPR124	ENSG00000020181	-923	70.5792	40.7662	21.886	29.813	2.40317e-08	0.0282674
chr18	72837517	72837547	31	6	ZADH2	ENSG00000180011	-79920	89.5285	56.7683	58.1747	32.7602	1.2811e-07	0.0282913
chr12	123469797	123469838	42	5	ABCB9	ENSG00000150967	3600	79.1426	50.1822	47.8173	28.9603	2.83353e-08	0.0283883
chr12	127940529	127940582	54	8	TMEM132C	ENSG00000181234	-811365	54.4161	20.0067	5.88315	34.4094	2.52742e-10	0.0285099
chr1	53527551	53527592	42	5	PODN	ENSG00000174348	261	69.8775	25.8873	5.8114	43.9902	1.68381e-06	0.028675
chr17	61615975	61616010	36	7	DCAF7	ENSG00000136485	11811	68.3922	41.9351	8.72546	26.4571	6.11429e-09	0.02883
chr20	10198291	10198333	43	8	SNAP25	ENSG00000132639	1144	71.8438	35.4245	5.88251	36.4193	1.20557e-08	0.028855
chr9	94183263	94183491	229	5	NFIL3	ENSG00000165030	-2652	43.7852	13.8368	4.80982	29.9484	4.45286e-06	0.0289422
chr11	111783558	111783640	83	10	CRYAB	ENSG00000109846	-10	73.1348	46.8076	25.4967	26.3272	4.56782e-07	0.0291023
chr8	80523461	80524159	699	10	STMN2	ENSG00000104435	0	42.4699	19.6489	11.5713	22.821	2.14981e-12	0.0291051
chr12	48206868	48207076	209	15	HDAC7	ENSG00000061273	33	36.9192	6.37424	1.13812	30.545	1.21486e-09	0.0291448
chr17	46692564	46692606	43	6	HOXB8	ENSG00000120068	85	56.2405	27.6167	14.6838	28.6237	9.00125e-09	0.0292191
chr12	53886201	53886250	50	11	MAP3K12	ENSG00000139625	-1399	81.1136	45.9084	32.2934	35.2053	8.44637e-11	0.0292642
chr5	82767042	82767791	750	12	VCAN	ENSG00000038427	0	29.8152	10.7166	1.99483	19.0986	5.89228e-07	0.0294201
chr3	181422097	181422158	62	11	SOX2	ENSG00000181449	7555	80.9659	44.1555	51.4392	36.8104	8.10829e-17	0.0294356
chr14	101035705	101035743	39	6	BEGAIN	ENSG00000183092	-151	58.2465	23.1221	19.8294	35.1244	1.24919e-09	0.0294931
chr1	203598472	203598852	381	40	ATP2B4	ENSG00000058668	-2543	58.623	26.5127	6.36966	32.1103	1.72252e-10	0.0295035
chr1	179560931	179561010	80	12	TDRD5	ENSG00000162782	14	39.6833	5.96403	1.11607	33.7193	8.56102e-12	0.0295578
chr3	36805623	36806195	573	5	DCLK3	ENSG00000163673	24270	39.8339	25.3747	7.93028	14.4592	5.6832e-06	0.029564
chr16	54321718	54321765	48	7	IRX3	ENSG00000177508	1042	73.9482	39.8641	31.4723	34.0841	8.91184e-11	0.0297059
chr6	110300573	110300639	67	11	GPR6	ENSG00000146360	-274	54.9191	22.5554	9.87949	32.3637	4.47161e-13	0.0297792
chr5	1851951	1851987	37	7	IRX4	ENSG00000113430	-30870	75.014	34.9177	35.1663	40.0962	1.95723e-08	0.0298193
chr16	10912565	10912629	65	9	TVP23A	ENSG00000166676	-12	77.79	48.2821	25.7787	29.5079	1.10439e-08	0.0299095
chr15	28341923	28342415	493	61	OCA2	ENSG00000104044	-2023	69.7541	40.3963	12.9683	29.3578	6.33053e-14	0.0300409
chr20	20345410	20346074	665	16	INSM1	ENSG00000173404	2690	63.3533	36.335	10.6611	27.0182	1.494e-07	0.0301302
chr20	42875894	42876183	290	25	GDAP1L1	ENSG00000124194	0	48.4088	22.4825	7.48691	25.9262	1.19786e-09	0.0302373
chr2	74782219	74782416	198	20	DOK1	ENSG00000115325	-360	67.3399	36.9459	13.2652	30.394	2.32295e-10	0.0303245
chr1	110210607	110210641	35	6	GSTM2	ENSG00000213366	2	60.5739	25.1217	0.396825	35.4522	2.6764e-08	0.0303583
chr2	232260904	232260985	82	12	B3GNT7	ENSG00000156966	-649	62.0847	26.1373	4.72883	35.9474	1.21151e-09	0.0304785
chr20	48184290	48184322	33	6	PTGIS	ENSG00000124212	-360	68.7004	35.2187	8.04032	33.4818	4.45742e-08	0.0304839
chr21	46143213	46143794	582	32	TSPEAR	ENSG00000175894	11717	69.4641	37.7648	15.1549	31.6994	1.12115e-09	0.0305843
chr1	38941920	38942040	121	13	RRAGC	ENSG00000116954	-383454	39.3701	9.24563	6.69814	30.1245	7.31869e-11	0.0306968
chr19	48076146	48076194	49	9	ZNF541	ENSG00000118156	17032	87.4982	63.2222	71.9396	24.276	7.18792e-13	0.0308628
chr21	33785646	33785694	49	8	EVA1C	ENSG00000166979	-635	64.2302	30.5218	10.4651	33.7084	5.22437e-12	0.0310347
chr5	38467215	38467663	449	16	EGFLAM	ENSG00000164318	-18856	69.2103	43.8142	23.6389	25.3961	4.08552e-06	0.0311126
chr9	136038552	136038775	224	8	GBGT1	ENSG00000148288	-506	73.9365	49.5149	24.5724	24.4216	2.01127e-07	0.0312427
chr6	10881907	10884314	2408	82	GCM2	ENSG00000124827	0	72.6082	42.1982	17.3477	30.41	6.44558e-16	0.0313068
chr2	95873494	95873547	54	9	ZNF2	ENSG00000163067	-41931	47.6536	17.152	2.16371	30.5015	4.25557e-10	0.0313381
chr10	43447111	43447149	39	7	RET	ENSG00000165731	125325	49.5189	11.4904	2.7027	38.0286	5.19576e-08	0.0314345
chr5	76924025	76924060	36	5	WDR41	ENSG00000164253	7588	74.4173	38.5283	18.6348	35.889	3.10912e-07	0.031556
chr6	5999619	6000197	579	33	NRN1	ENSG00000124785	-7002	61.5	31.3414	16.8762	30.1586	1.7096e-11	0.0317336
chr3	121280331	121280347	17	5	ARGFX	ENSG00000186103	9203	81.3372	46.4655	90.5	34.8717	7.72393e-07	0.0317994
chr14	38071336	38071362	27	5	FOXA1	ENSG00000129514	2090	77.6659	42.0539	45.2656	35.612	3.38633e-07	0.0318862
chr2	62798279	62798420	142	17	TMEM17	ENSG00000186889	64802	69.6389	40.8749	5.96899	28.764	2.19218e-09	0.0320847
chr2	121412115	121412261	147	18	GLI2	ENSG00000074047	81561	77.8829	44.5659	34.0883	33.317	8.84903e-12	0.0320903
chr6	85474391	85474448	58	8	TBX18	ENSG00000112837	153	44.717	15.9374	4.1588	28.7796	1.94561e-09	0.0323642
chr16	31235698	31235772	75	15	PYDC1	ENSG00000169900	7017	82.4917	55.4222	58.995	27.0696	4.58337e-13	0.0325816
chr12	53108107	53108327	221	17	KRT77	ENSG00000189182	10859	36.9682	9.46397	2.48438	27.5043	2.00282e-18	0.0325909
chr11	31819866	31821313	1448	27	PAX6	ENSG00000007372	-7155	52.284	25.7992	11.033	26.4849	1.66136e-13	0.0326302
chr19	23598505	23598590	86	10	ZNF91	ENSG00000167232	20142	54.9027	17.5642	7.05049	37.3385	2.14206e-07	0.0329673
chr5	176092017	176092045	29	5	TSPAN17	ENSG00000048140	-17395	73.6773	44.1103	24.096	29.567	2.72084e-07	0.0330277
chr6	85483518	85484568	1051	11	TBX18	ENSG00000112837	9280	42.6785	23.5744	9.22266	19.1041	1.71781e-06	0.0330297
chr6	134436676	134436755	80	14	SGK1	ENSG00000118515	-59246	87.7741	61.3505	32.7917	26.4235	1.30855e-12	0.0331084
chr20	53092182	53092214	33	6	DOK5	ENSG00000101134	42	55.3435	11.8525	2.17391	43.491	3.32113e-08	0.0331316
chr19	39798217	39799068	852	10	LRFN1	ENSG00000128011	-6907	79.6079	61.2056	32.7382	18.4023	1.88674e-06	0.0332662
chr10	3108777	3108918	142	12	PFKP	ENSG00000067057	-251	74.0353	46.536	17.4707	27.4993	4.01621e-08	0.033408
chr17	59533935	59535195	1261	34	TBX4	ENSG00000121075	-127	76.335	53.9256	28.5349	22.4094	1.72871e-09	0.033449
chr11	74394411	74394614	204	34	CHRDL2	ENSG00000054938	-14124	37.973	5.75184	2.06454	32.2212	5.41747e-22	0.0334708
chr4	74702478	74702575	98	16	CXCL6	ENSG00000124875	-120	48.3285	10.3844	1.44006	37.9441	4.39486e-09	0.0335782
chr13	36728980	36729022	43	7	DCLK1	ENSG00000133083	23536	75.4032	41.61	4.6088	33.7932	1.06442e-09	0.0336646
chr5	3602390	3602459	70	10	IRX1	ENSG00000170549	-6221	45.464	13.5481	3.41726	31.9159	2.2531e-09	0.0337556
chr9	140605787	140605811	25	5	EHMT1	ENSG00000181090	-92332	94.8168	53.8624	73.6842	40.9544	2.13701e-06	0.0338596
chr15	89949598	89951099	1502	14	POLG	ENSG00000140521	71505	46.2494	22.9079	8.0908	23.3415	1.60344e-06	0.0339274
chr17	46604445	46604584	140	13	HOXB1	ENSG00000120094	-3687	84.4509	60.244	39.0183	24.2069	3.37372e-09	0.0339704
chr17	35297937	35297983	47	7	LHX1	ENSG00000132130	-3852	57.2816	26.6224	12.2057	30.6593	1.21264e-08	0.0339803
chr8	119121078	119122053	976	14	EXT1	ENSG00000182197	-599	74.5481	40.419	15.7888	34.1291	9.26049e-09	0.0340106
chr4	175135443	175135748	306	11	FBXO8	ENSG00000164117	-69065	48.2818	18.581	10.2963	29.7008	1.25608e-08	0.0341509
chr7	127672484	127672781	298	21	LRRC4	ENSG00000128594	323	76.685	49.1211	12.325	27.5639	2.79041e-10	0.0341935
chr16	31548985	31549024	40	8	AHSP	ENSG00000169877	-9686	67.3276	28.4371	6.73611	38.8904	6.42301e-12	0.0343958
chr11	92702790	92702859	70	12	MTNR1B	ENSG00000134640	26	62.7088	31.3088	26.7202	31.4	1.38918e-10	0.0344939
chr8	94508069	94508198	130	19	FAM92A1	ENSG00000188343	202590	62.6498	36.81	31.2134	25.8398	2.45789e-15	0.0353732
chr1	228193066	228193091	26	5	WNT3A	ENSG00000154342	1660	78.471	49.6645	65.6076	28.8065	8.96269e-07	0.0354218
chr14	36993580	36993721	142	12	NKX2-1	ENSG00000136352	3225	66.5058	35.0244	3.56037	31.4813	6.52763e-08	0.0357694
chr12	113909680	113910289	610	9	LHX5	ENSG00000089116	0	25.3316	6.91983	9.61641	18.4117	2.92501e-08	0.0357864
chrX	72668304	72668339	36	5	CDX4	ENSG00000131264	-1213	62.0768	28.7501	8.58586	33.3267	5.58154e-10	0.0357873
chr6	1620383	1620442	60	12	FOXC1	ENSG00000054598	-9701	79.8802	55.1745	62.0237	24.7057	2.57131e-14	0.0361124
chr9	121931697	121931748	52	8	BRINP1	ENSG00000078725	-199954	72.277	38.7067	0.78125	33.5703	9.72481e-10	0.0361162
chr1	227748696	227748826	131	17	ZNF678	ENSG00000181450	2417	75.1604	48.411	23.6954	26.7495	4.13576e-08	0.0363585
chr7	98246168	98246214	47	9	NPTX2	ENSG00000106236	394	37.3022	12.4062	2.15054	24.896	3.41134e-10	0.0363929
chr6	40554621	40554703	83	13	LRFN2	ENSG00000156564	-500	37.7952	8.62311	1.7946	29.1721	1.88047e-13	0.0364371
chr17	77763546	77763873	328	26	CBX8	ENSG00000141570	-7041	51.794	28.1238	7.07179	23.6702	2.59178e-16	0.0367988
chr22	24820626	24820739	114	12	ADORA2A	ENSG00000128271	-248	69.3421	42.0175	18.7769	27.3246	4.51261e-10	0.0371484
chr17	6617392	6617442	51	8	SLC13A5	ENSG00000141485	505	52.9244	26.1436	12.8864	26.7807	5.24297e-13	0.0374654
chr7	3083271	3083318	48	5	CARD11	ENSG00000198286	-160	68.9191	33.7426	10.4169	35.1765	5.05189e-08	0.0375521
chr21	47394910	47394951	42	5	COL6A1	ENSG00000142156	6699	60.0498	27.5204	19.7911	32.5294	8.60154e-07	0.0375914
chrY	21664657	21664688	32	6	AC009977.1	ENSG00000269084	-73379	85.2705	57.9905	33.6967	27.28	2.90543e-08	0.0378478
chr7	121951937	121952014	78	14	FEZF1	ENSG00000128610	-1191	43.8164	15.507	9.07233	28.3095	1.8367e-14	0.0379015
chr6	41339345	41339471	127	15	NCR2	ENSG00000096264	-35755	64.9265	37.4706	25.6498	27.456	1.18963e-10	0.0380108
chr4	121993991	121994092	102	11	NDNF	ENSG00000173376	-83	55.7155	27.8155	6.38006	27.9	4.2292e-08	0.0384509
chr6	24494780	24494815	36	5	ALDH5A1	ENSG00000112294	264	37.256	8.5579	4.61215	28.6981	3.27867e-07	0.0391178
chr8	54792035	54792223	189	17	RGS20	ENSG00000147509	1208	62.5562	33.9161	10.7133	28.6401	1.94417e-09	0.0393845
chr20	45440152	45440264	113	15	EYA2	ENSG00000064655	82998	76.4924	49.6689	6.55713	26.8236	1.68354e-07	0.0394239
chr6	36253000	36253094	95	15	PNPLA1	ENSG00000180316	-14762	57.7137	27.2399	13.7193	30.4739	3.09703e-11	0.0397875
chr16	23724428	23724448	21	5	ERN2	ENSG00000134398	-98	43.1923	13.9564	3.48193	29.2359	9.29763e-08	0.0398109
chr19	42426993	42427016	24	6	ARHGEF1	ENSG00000076928	229	79.8218	46.4362	30.0734	33.3856	1.05531e-07	0.039837
chr1	161275652	161275918	267	17	MPZ	ENSG00000158887	-1342	54.8577	17.2149	2.179	37.6428	3.55138e-06	0.039963
chr9	36985987	36986899	913	10	PAX5	ENSG00000196092	-15772	28.2519	15.0707	6.15245	13.1812	8.06392e-07	0.0400295
chr12	50354938	50355793	856	44	AQP5	ENSG00000161798	0	72.6728	50.2639	8.93394	22.4089	1.16833e-13	0.0403329
chr2	74741990	74743767	1778	149	TLX2	ENSG00000115297	-378	53.6045	26.566	11.5557	27.0385	1.88353e-15	0.0403409
chr7	45002181	45002753	573	45	MYO1G	ENSG00000136286	-15943	78.1067	47.4792	23.044	30.6274	6.48348e-09	0.0404681
chr5	528845	528962	118	18	SLC9A3	ENSG00000066230	4397	63.0562	33.6273	6.33034	29.4289	1.07636e-09	0.0404985
chr1	9243385	9243432	48	7	H6PD	ENSG00000049239	51401	79.6231	48.4687	46.9294	31.1543	2.42303e-09	0.0410748
chr17	75369505	75370461	957	31	SEPT9	ENSG00000184640	-85	56.8194	31.6762	4.98649	25.1432	3.29953e-10	0.0412767
chr12	47219705	47219768	64	9	SLC38A4	ENSG00000139209	0	72.3882	38.1452	11.8275	34.243	5.08481e-09	0.041289
chr5	59188188	59189175	988	19	PDE4D	ENSG00000113448	-449	65.1768	36.9383	16.9496	28.2385	4.68043e-14	0.0414263
chr16	21295013	21295073	61	11	CRYM	ENSG00000103316	-351	49.9239	13.0443	3.47193	36.8796	1.13266e-10	0.0414929
chr16	49311991	49312035	45	6	CBLN1	ENSG00000102924	-3437	36.9694	8.31467	9.68912	28.6548	2.31252e-08	0.0414999
chr14	70014544	70014610	67	9	CCDC177	ENSG00000255994	-23421	80.3788	53.7019	34.1513	26.6769	1.20142e-07	0.041511
chr7	23245598	23246105	508	29	NUPL2	ENSG00000136243	-23914	75.8466	56.8759	28.3326	18.9707	5.898e-12	0.0418917
chr1	46956572	46956782	211	15	DMBX1	ENSG00000197587	15885	71.4671	33.7438	12.7927	37.7233	5.60821e-06	0.0420286
chr12	48578132	48578304	173	19	C12orf68	ENSG00000177875	-765	63.7619	33.3799	15.342	30.382	5.09155e-08	0.0421864
chr1	197889044	197889143	100	13	LHX9	ENSG00000143355	-2514	72.8355	45.4092	14.1201	27.4263	1.25766e-07	0.0422551
chr1	24229204	24229251	48	8	CNR2	ENSG00000188822	-10600	57.9234	30.695	10.8695	27.2284	6.7256e-10	0.0426368
chr10	115860987	115861049	63	8	C10orf118	ENSG00000165813	-43311	55.7371	15.4977	1.89539	40.2395	8.59213e-09	0.0427904
chr19	48919198	48919288	91	8	GRIN2D	ENSG00000105464	-21065	80.4991	52.2763	32.8299	28.2228	5.59565e-07	0.0430108
chrX	144899876	144899924	49	8	SLITRK2	ENSG00000185985	-186	54.0349	20.7624	8.33082	33.2725	1.37378e-08	0.0430353
chr12	54321334	54321429	96	8	HOXC13	ENSG00000123364	11105	58.5073	21.5039	5.98092	37.0033	8.01813e-07	0.0432772
chr1	1534728	1534768	41	8	C1orf233	ENSG00000228594	-707	75.2924	46.1354	22.8118	29.157	1.07905e-08	0.0433201
chr22	42315706	42316140	435	11	SHISA8	ENSG00000234965	5135	44.1055	16.7183	4.4068	27.3872	2.20254e-07	0.0434785
chr1	113051654	113051711	58	11	WNT2B	ENSG00000134245	-253	50.0609	17.4633	4.55477	32.5976	3.25864e-14	0.043566
chr15	90039794	90039907	114	11	RHCG	ENSG00000140519	0	81.0949	53.4501	9.09632	27.6448	3.92307e-12	0.0437709
chr1	18964236	18964362	127	11	PAX7	ENSG00000009709	-6217	55.3057	23.32	12.1679	31.9856	1.49636e-07	0.0438319
chrX	39864917	39865056	140	15	BCOR	ENSG00000183337	-57133	81.7993	50.4657	39.5531	31.3336	5.91814e-07	0.0439091
chr1	203044898	203045005	108	12	MYOG	ENSG00000122180	-10158	57.3592	25.4539	6.66444	31.9054	2.63073e-09	0.0440937
chr17	46830309	46830601	293	15	HOXB13	ENSG00000159184	23768	75.5026	47.0641	10.8772	28.4385	4.05553e-06	0.0441649
chr6	32632784	32632800	17	5	HLA-DQB1	ENSG00000179344	-1628	46.6437	11.5471	10.9902	35.0967	1.74447e-07	0.0443506
chr9	133788789	133788841	53	9	FIBCD1	ENSG00000130720	-16524	73.6492	38.4922	10.7885	35.157	1.8357e-08	0.0444882
chr20	3220623	3220699	77	11	SLC4A11	ENSG00000088836	786	61.0233	28.84	3.78308	32.1833	2.29445e-10	0.0451777
chr1	119870376	119870435	60	8	HAO2	ENSG00000116882	40966	74.9916	45.1294	3.34079	29.8622	1.38097e-08	0.0452995
chr5	135528656	135528682	27	5	SMAD5	ENSG00000113658	-31980	41.5187	2.22378	0.628931	39.2949	9.25823e-09	0.0454207
chr6	32489801	32489849	49	8	HLA-DRB5	ENSG00000198502	-8214	66.8651	40.2778	31.4286	26.5873	1.69805e-08	0.0454613
chr11	9026024	9026223	200	20	NRIP3	ENSG00000175352	427	54.5241	25.2274	12.1183	29.2967	6.00599e-12	0.0454622
chr8	143545511	143545919	409	20	BAI1	ENSG00000181790	-133	67.8455	45.355	40.3584	22.4905	4.04981e-10	0.0455629
chr16	67683439	67683478	40	7	RLTPR	ENSG00000159753	-4288	84.0077	56.913	40.7579	27.0947	1.08771e-08	0.0455702
chr10	102881103	102881276	174	18	HUG1	ENSG00000269259	1259	67.3405	34.3613	8.9795	32.9792	2.6728e-12	0.0456163
chr17	59480730	59482738	2009	48	TBX2	ENSG00000121068	-3472	76.2368	57.6414	35.6419	18.5954	4.29226e-11	0.0458454
chr1	44874677	44874701	25	6	RNF220	ENSG00000187147	3068	72.9065	30.4479	26.8185	42.4586	1.73769e-08	0.0458679
chr15	29077423	29077452	30	5	APBA2	ENSG00000034053	52176	67.4769	25.5029	8.01056	41.974	1.06416e-06	0.0463274
chr22	39784782	39784832	51	6	TAB1	ENSG00000100324	10913	70.2685	30.1533	13.2081	40.1151	1.49379e-08	0.0464354
chr17	20492170	20492185	16	5	CDRT15L2	ENSG00000214819	-9132	81.6667	32.2222	7.14286	49.4444	6.19051e-08	0.0464392
chr14	103389465	103390184	720	17	AMN	ENSG00000166126	-471	50.0677	25.3869	8.91812	24.6808	9.35902e-09	0.0464504
chr9	100503703	100503763	61	6	XPA	ENSG00000136936	44063	52.0092	17.3474	1.19048	34.6617	4.18294e-08	0.0465783
chr8	81478275	81478336	62	11	ZBTB10	ENSG00000205189	-79826	84.8754	61.6631	49.6619	23.2122	7.52366e-11	0.0466039
chr19	55392825	55393070	246	17	FCAR	ENSG00000186431	-7078	35.6503	9.95516	5.04133	25.6951	1.53464e-09	0.0467815
chr2	157178201	157178263	63	14	NR4A2	ENSG00000153234	-8369	57.9819	28.7771	5.57867	29.2048	2.05437e-13	0.0467915
chr11	76033147	76033391	245	10	PRKRIR	ENSG00000137492	-58594	70.9972	50.2641	8.37557	20.7331	9.59105e-08	0.046845
chr9	139739084	139740675	1592	28	C9orf172	ENSG00000232434	-216	67.4524	48.7849	31.9744	18.6675	3.54983e-09	0.0469045
chr17	76355202	76355299	98	17	SOCS3	ENSG00000184557	-855	65.821	38.3815	8.94287	27.4395	1.67116e-11	0.0469601
chr1	221060851	221060893	43	7	HLX	ENSG00000136630	-6266	76.9975	46.2003	17.548	30.7972	4.01081e-08	0.0471411
chr12	54354930	54355033	104	15	HOXC12	ENSG00000123407	-6311	69.5491	36.3752	13.7204	33.1739	1.69705e-13	0.0471689
chr2	98340738	98340794	57	8	ZAP70	ENSG00000115085	538	87.2497	57.7029	65.2675	29.5468	2.22916e-09	0.0472828
chr14	97059005	97059053	49	7	PAPOLA	ENSG00000090060	-44771	47.5253	9.38975	17.0746	38.1356	4.72822e-10	0.0472973
chr12	124246391	124247143	753	30	DNAH10	ENSG00000197653	0	43.9482	12.9013	3.2575	31.0469	2.94264e-08	0.0474759
chr9	128651639	128651669	31	5	PBX3	ENSG00000167081	-24088	90.2509	57.7786	60.9098	32.4724	2.32579e-07	0.0477725
chr5	154071017	154071134	118	16	LARP1	ENSG00000155506	21327	73.1515	42.9478	21.6947	30.2037	5.82892e-10	0.0479948
chr11	10327133	10327190	58	9	ADM	ENSG00000148926	-208	34.6705	1.29828	11.0647	33.3722	1.41796e-09	0.0480251
chr6	2842133	2842201	69	11	SERPINB1	ENSG00000021355	-38	69.1294	40.1806	6.4864	28.9488	2.22393e-11	0.0481088
chr1	221068876	221068895	20	5	HLX	ENSG00000136630	-14291	76.7456	44.7856	20.3047	31.96	3.23771e-07	0.0481192
chr13	109148894	109148924	31	6	MYO16	ENSG00000041515	99575	52.8307	18.4658	4.00887	34.3649	1.74667e-07	0.0484433
chr19	55597994	55598346	353	22	EPS8L1	ENSG00000131037	-6233	72.897	47.4551	25.6166	25.4419	9.40902e-09	0.0489873
chr3	122745234	122745265	32	6	SEMA5B	ENSG00000082684	-1159	72.059	44.0444	8.96881	28.0146	7.41376e-08	0.0493064
chr5	169064292	169064343	52	6	DOCK2	ENSG00000134516	-40	77.6548	39.7471	5.4516	37.9076	6.05775e-08	0.0495863

## Sheet: Table S3
Table S3. Functional enrichment analysis of DMRs using MSigDB terms
1 p is the hypergeometric test p-value
2 n is the number of genes overlapping the relevant gene set
3 nset is the total number of genes in the gene set
4 genes is the DMR associated genes overlapping the genes in the gene set
5 q is the hypergeometric q-value
Enrichment of hypermethylated DMRs								Enrichment of hypomethylated DMRs
Annotation resource (from RITANdata)	Gene set	p 1	n 2	nset 3	genes 4	q 5		Annotation resource (from RITANdata)	Gene set	p 1	n 2	nset 3	genes 4	q 5
MSigDB_C2	BENPORATH_PRC2_TARGETS	3.40143e-27	115	425	NKX2-2;TBX1;HOXD13;GNA14;PAX9;DLX2;BARX1;FBN2;LAYN;NR2F2;FZD2;EN2;PAX8;ONECUT2;CLEC14A;ITGA4;HOXB2;HOXB7;HOXB6;HOXB3;TRADD;FBXL8;BNC1;NAV2;LRFN5;PAX6;GATA6;NEFM;WNT3A;MNX1;NPR3;PTGER4;BARX2;SLFN11;ADCY4;CDX2;FOXE1;HNF1B;TAL1;MYOD1;PGR;FOXB1;PTGER2;DDAH1;CIDEA;EPAS1;SLC6A3;ALX4;MT1A;HPSE2;VSX2;STK32B;CORO6;ZFHX3;DCHS2;SHOX2;GATA4;GDF7;PAX3;HOXC5;HOXC4;HOXC6;HOXC8;RASGRF1;HOXC12;HOXC11;CHRD;MAPT;PA…	4.01793e-24		MSigDB_C2	NIKOLSKY_BREAST_CANCER_16P13_AMPLICON	5.45745e-09	9	75	TBL3;TRAF7;PKD1;TSC2;LUC7L;ARHGDIG;TELO2;UBE2I;IFT140	2.57865e-05
GO	sequence_specific_DNA_binding	8.65791e-22	86	306	NKX2-2;TBX1;HOXD11;SP1;ATF7;NR2F2;EN2;HNF4G;HOXB2;HOXB7;HOXB9;HOXB6;HOXB4;HOXB3;ZKSCAN3;MNX1;HOXA13;HOXA11;HOXA9;HOXA7;HOXA6;HOXA4;HOXA3;HOXA1;FOXE1;HNF1B;FOXP3;PGR;FOXB1;CXXC5;EPAS1;VSX2;ZFHX3;SHOX2;GATA4;PAX3;HOXC5;HOXC4;HOXC6;HOXC8;HOXC13;HOXC12;HOXC9;HOXC10;OSR2;ELF4;HDAC4;NR2C2;BATF;JDP2;HLX;FOXK2;EMX2;ETV2;HLF;DLX3;DLX4;NR5A2;SATB2;TBX3;TBX2;PBX2;ATF6B;ARNT;TCF3;MKX;TBX5;TCF7L1;SMAD3;BACH1;…	2.28439e-18
MSigDB_C2	MEISSNER_BRAIN_HCP_WITH_H3K27ME3	3.4301e-19	61	188	TBX1;HOXD13;HOXD11;BARX1;GFI1;HOXB7;HOXB9;HOXB6;HOXB5;HOXB4;BNC1;LBX2;GJA3;WNT3A;MNX1;HOXA5;HOXA13;HOXA11;HOXA4;HOXA10;CDX2;FOXE1;HNF1B;MYOD1;FOXB1;ANKRD53;ALX4;KRT18;VSX2;GATA4;GDF7;B3GNT3;HOXC5;HOXC4;HOXC8;HOXC13;HOXC12;HOXC11;PAX1;IGF2BP3;NKX3-2;GLP1R;ESPN;WDR86;DLX3;DLX4;TNFAIP2;SALL4;PDX1;TRPV4;KRT7;CRLF1;GATA3;PRDM6;WT1;DRGX;LHX5;AQP5;DMBX1;PAX7;AMN	3.24145e-16
GO	anterior/posterior_pattern_specification	3.59209e-16	35	80	TBX1;HOXD13;HOXD11;BARX1;NR2F2;HOXB2;HOXB7;HOXB9;HOXB6;HOXB5;HOXB4;HOXB3;HOXA5;HOXA11;HOXA9;HOXA7;HOXA6;HOXA3;HOXA2;HOXA1;HOXA10;CDX2;HNF1B;ALX4;HOXC5;HOXC4;HOXC6;HOXC8;HOXC13;HOXC9;HOXC11;HOXC10;EMX2;SF3B1;MSX1	8.12376e-13
GO	transcription_from_RNA_polymerase_II_promoter	1.03071e-15	96	444	BHLHA15;HOXD13;RELA;PAX9;KLF11;DLX2;BARX1;HIF3A;MEIS1;BTF3;PAX8;SRSF6;ONECUT2;PAX5;GTF2H4;HOXB5;PAX6;GATA6;U2AF2;BARX2;HOXA5;HOXA7;HOXA10;CPSF7;SREBF1;SUPT3H;CDX2;FOXE1;HNF1B;ABT1;TAL1;FOXP3;NFIB;MYOD1;U2AF1;NRF1;EPAS1;NFIC;ASH1L;ALX4;ZNF292;POLR2H;ZFHX3;CPSF1;POU6F2;GATA4;ELL;MEF2B;ZNF750;PAX3;HOXC13;HOXC11;OSR2;ELF4;PAX1;BATF;EBF2;NKX3-2;FOXK2;ETV2;ZNF345;HLF;DLX3;IRF7;BCL11B;ZSCAN21;STAT3;AFF4…	2.03965e-12
MSigDB_C2	HATADA_METHYLATED_IN_LUNG_CANCER_UP	2.15482e-13	68	288	CYP27A1;PRDM8;PARP6;HOXD13;GNA14;PAX9;GIPC2;SLC27A6;LRRC61;IZUMO1;HAAO;AOX1;HOXB4;BNC1;ANGPTL2;LRFN5;SLITRK4;NEFM;ITPKB;HOXA13;HOXA9;HOXA7;CIDEB;HNF1B;PLTP;KCNJ3;NID2;CIDEA;TF;DYSF;TRIP6;NLRC3;IQCA1;STK32B;VAMP5;ZNF671;SEC31B;HOXC12;MT1E;PAX1;HLX;SECTM1;BRD9;FAM107A;PCDHGB2;PCDHGC4;GABRA2;DUOX1;LRRC71;TRPV4;TYMP;ADIPOR2;GATA3;CPT1B;BANP;GFPT2;NCL;PDE8B;TFAP2A;STOX2;WT1-AS;ARHGEF1;KCNC4;HDAC7;BEGA…	1.69692e-10
GO	regulation_of_transcription_from_RNA_polymerase_II_promoter	2.92551e-12	70	317	TBX1;BUD31;GTF2IRD1;SP1;BARX1;ZNF280C;ZNF131;HIF3A;NR2F2;SP3;HNF4G;BNC1;DGKQ;ZSCAN29;CIAO1;ZNF581;ZNF580;MNX1;RAI1;SREBF1;RUNX2;SUPT3H;FOXE1;ABT1;MED8;TAL1;FOXP3;MYOD1;FOXB1;NRF1;EPAS1;ZSCAN18;MAPK14;MED26;GLO1;SP2;ZNF671;MED30;HOXC5;HOXC6;BATF;JDP2;FOXK2;ANKRA2;ZBTB25;RFX1;ETV2;STAT5A;STAT3;ZNF446;TBX3;ATF6B;ZNF212;ZNF783;KLF12;TCF7L1;SMAD3;USP16;CHD4;ZSCAN32;FEZF1;SOX30;PRDM12;NPAS3;WT1;TCF7;AT…	3.5626e-09
MSigDB_C2	MIKKELSEN_IPS_WITH_HCP_H3K27ME3	9.01478e-12	25	58	PRDM8;NRN1;NR2F2;GFI1;HOXB2;HOXB7;HOXB6;HOXB5;HOXB3;HOXA11;HOXA3;HOXA2;TBX4;HPSE2;HOXC6;HOXC8;HOXC9;HOXC10;RPH3A;ARX;VSNL1;CRLF1;TBX5;ACHE;CDH11	5.32435e-09
MSigDB_C5	TRANSCRIPTION_FACTOR_ACTIVITY	1.81231e-11	63	281	ZNF142;TBX1;BUD31;RELA;KLF11;SP1;DLX2;TCF25;PAX8;HNF4G;GTF2H4;E2F4;BNC1;PAX6;ZNF217;HOXA7;SREBF1;CDX2;FOXE1;HNF1B;TBX4;FOXP3;NFIB;MYOD1;EPAS1;NFIC;E4F1;ZFHX3;ZNF256;POU6F2;PAX3;HOXC5;NR2C2;RUNX1T1;BATF;ZBTB25;RFX1;ZBTB48;DLX3;NR5A2;STAT5A;STAT3;AFF4;ZNF132;GAS7;ATF6B;ARNT;GABPB2;TCF3;KLF12;NFKB2;TBX5;BACH1;GATA3;MBD1;KDM5A;SNAPC4;MYNN;MECOM;NFIL3;FOXA1;DMBX1;PAX7	2.63511e-08
MSigDB_C5	DNA_BINDING	1.09966e-10	88	474	ZNF142;TBX1;BUD31;RELA;ARID1B;KLF11;SP1;DLX2;FANCG;TCF25;PAX8;HNF4G;TRIM26;GTF2H4;HNRNPA1;E2F4;BNC1;PAX6;ZNF217;HNRNPA2B1;HOXA7;SREBF1;TINF2;CDX2;XPA;FOXE1;HNF1B;ZNF239;TBX4;TAL1;FOXP3;NFIB;MYOD1;EPAS1;NFIC;E4F1;ZFHX3;ZNF256;POU6F2;KHDRBS1;PAX3;HOXC5;NR2C2;RUNX1T1;BATF;FOXK2;ZBTB25;RFX1;ZBTB48;HLF;DLX3;NR5A2;CGGBP1;STAT5A;STAT3;POLE;AFF4;MLLT1;ZNF132;TBX3;TBX2;GAS7;ATF6B;ARNT;GABPB2;TCF3;KLF12;NF…	5.15059e-08
GO	RNA_polymerase_II_core_promoter_proximal_region_sequence_specific_DNA_binding	1.43933e-10	55	240	HOXD13;RELA;SP1;ATF7;MEIS1;PAX8;ONECUT2;PAX5;E2F4;PAX6;ZNF217;ZKSCAN3;EBF1;HOXA5;HOXA7;HOXA2;HOXA10;SREBF1;RUNX2;MED8;NFIB;MYOD1;PGR;NRF1;NFIC;GATA4;MEF2B;HOXC11;ELF4;BATF;JDP2;EBF2;NKX3-2;FOXK2;RFX1;ETV2;DLX4;NR5A2;BCL11B;ZSCAN21;STAT3;MZF1;TBX3;PDX1;TBX2;TCF3;NFKB2;SMAD3;CHD4;KLF13;FEZF1;TFAP2A;PRDM5;CHD7;NFATC3	1.51907e-07
MSigDB_C5	RNA_POLYMERASE_II_TRANSCRIPTION_FACTOR_ACTIVITY	6.39231e-10	40	152	RELA;NR2F2;BTF3;ONECUT2;MNX1;HOXA1;SREBF1;RUNX2;SUPT3H;ABT1;MYOD1;EPAS1;ASH1L;SF1;MED26;SP2;ZFHX3;MED30;GATA4;HOXC13;HOXC11;HOXC10;CNTRL;BATF;NKX3-2;FOXK2;RFX1;ZNF345;IRF7;NR5A2;MLLT1;ZNF136;TBX3;PDX1;TBX5;IRF2;KLF13;SOX30;TCF7;CIITA	1.85889e-07
GO	RNA_polymerase_II_core_promoter_proximal_region_sequence_specific_DNA_binding_transcription_factor_activity_involved_in_positive_regulation_of_transcription	2.98811e-10	44	173	HOXD13;RELA;SP1;MEIS1;PAX8;ONECUT2;PAX5;E2F4;PAX6;HOXA5;HOXA7;HOXA10;SREBF1;RUNX2;NFIB;PGR;NRF1;EPAS1;NFIC;ZNF292;MEF2B;ZNF750;HOXC13;HOXC11;ELF4;BATF;EBF2;FOXK2;ETV2;DLX3;NR5A2;BCL11B;ZSCAN21;STAT3;MZF1;NFKB2;GATA3;SOX2;KLF13;TFAP2A;CREB3L1;WT1;FOXA1;NFATC3	2.95655e-07
GO_slim_PIR	MHC_protein_complex	9.46702e-08	12	22	CD74;HLA-H;HLA-F;HLA-DQA2;HLA-DOB;HLA-DQB1;HLA-DRB5;HLA-DMA;HLA-DQB2;HLA-DRB1;HLA-DPB1;HLA-DQA1	3.66374e-06
GO_slim_PIR	chromatin_binding	1.14812e-07	66	370	NKX2-2;PRDM8;ZIC2;HOXD13;RELA;DLX2;MEIS1;POLG;UBTF;SP3;TOX;HIST1H1D;HMGN4;PAX6;GATA6;ZKSCAN3;BARX2;SREBF1;PHF8;NSD1;RUNX2;TAL1;MYOD1;BRD4;ASH1L;SIN3B;HMGN2;GATA4;UPF1;PAX3;HOXC13;HDAC4;JDP2;EBF2;SIN3A;ARX;ARID3C;DLX3;NR5A2;SATB2;EZH1;TOX2;HIST1H1C;POLE;PDX1;PBX2;TCF3;SF3B1;NFKB2;CBX2;TCF7L1;SMAD3;MBD1;PRIMPOL;CHD4;KDM5A;TFAP2A;CRTC2;CREB3L1;TCF7;SAFB;CHD7;HDAC7;SETD1A;BRD2;NFATC3	4.03928e-06
MSigDB_C2	WANG_MLL_TARGETS	1.0354e-08	52	247	ZIC2;CDO1;PAX9;DLX2;FBN2;FAM3C;TOX;HOXB6;HOXB5;HOXB3;BNC1;PAX6;GATA6;EBF1;SLC8A3;HOXA13;HOXA10;HNF1B;ADORA2B;PLA2R1;CISH;DKK3;SERPINB10;SLIT3;SHOX2;GATA4;PAX3;HOXC5;HOXC6;HOXC8;HOXC13;HOXC9;HOXC10;OSR2;PAX1;IGF2BP3;CYBA;MRC2;HLF;STAT5A;GATA3;ISL2;PTHLH;CLIP4;STOX2;TMEM51;COL6A1;NDNF;MAPK13;DMBX1;NR4A2;ADM	4.89227e-06
MSigDB_C5	TRANSCRIPTION_FROM_RNA_POLYMERASE_II_PROMOTER	5.27879e-08	68	378	BUD31;HOXD13;KAT5;KLF11;SP1;TARBP2;NR2F2;TCF25;BTF3;GFI1;PAX5;HNF4G;GTF2H4;CIAO1;MNX1;SREBF1;NSD1;SUPT3H;CDX2;ABT1;MYOD1;NRF1;EPAS1;NFIC;ASH1L;MED26;SP2;ZFHX3;RBM14;ZNF593;RYBP;MED30;POU6F2;ELL;PAX3;HOXC5;HOXC6;ELF4;PAX1;NKX3-2;FOXK2;ZNF345;HLF;IRF7;NR5A2;STAT3;AFF4;IL4;MLLT1;ZNF136;TBX3;GABPB2;KLF12;CRTC1;SMAD3;GATA3;MBD1;IRF2;CHD4;KLF13;KDM5A;SNAPC4;TFAP2A;SOX30;TCF7;NFIL3;NFATC3;PBX3	8.52817e-06
MSigDB_C5	REGULATION_OF_TRANSCRIPTION	8.55557e-08	80	477	STK36;BUD31;HOXD13;RELA;KLF11;SP1;TARBP2;ATF7;NR2F2;TCF25;CHMP1A;UBTF;SP3;GFI1;PAX8;HNF4G;CIAO1;GATA6;PSMG4;MNX1;SREBF1;NSD1;UIMC1;RUNX2;SUPT3H;FOXE1;HNF1B;FOXP3;MYOD1;NRF1;EPAS1;NLRC3;PFDN5;MED26;SP2;ZFHX3;RBM14;ZNF593;RYBP;POU6F2;GATA4;KHDRBS1;HOXC5;HOXC6;ELF4;HDAC4;NR2C2;FOXK2;SIN3A;ZNF345;IRF7;STAT3;IL4;ZNF136;MZF1;TBX3;TBX2;GABPB2;TCF3;KLF12;NFKB2;CRTC1;TBX5;SMAD3;NKRF;IRF2;ING4;CHD4;KDM5A;T…	1.13089e-05
GO	sequence_specific_DNA_binding_RNA_polymerase_II_transcription_factor_activity	1.40852e-08	30	106	KLF11;SP1;ZNF280C;ZNF131;HIF3A;SP3;PAX6;ZSCAN29;GATA6;ZNF581;ZNF580;RUNX2;FOXE1;TAL1;FOXP3;NFIB;FOXB1;EPAS1;ZSCAN18;SP2;ZBTB25;ETV2;ZNF446;MKX;ZSCAN32;TFAP2A;SOX30;PRDM12;NPAS3;FOXA1	1.2388e-05
MSigDB_C2	LIU_PROSTATE_CANCER_DN	5.20462e-08	71	401	LAMB1;PARP6;HOXD13;EFEMP2;KLF11;NHS;LAYN;FGFR1;MEIS1;AKR1B1;CCDC136;FLNC;CCK;BTN2A1;NAV2;ANGPTL2;GSTM1;CCND2;COL7A1;GAS6;TACC1;ADCY4;CAV2;CAV1;PGR;KCNJ3;ZNF204P;ANXA2;PTGER2;EPAS1;TRIP6;DKK3;ROBO1;CAPG;ANKDD1A;CPAMD8;VAMP5;TRO;MAGI2-AS3;OSR2;WDR33;PCDH7;EHD2;GJC1;MRC2;HLF;FZD7;DUOX1;BEND5;ITGA9;FGFR2;KRT5;KRT7;GATA3;MUC4;TUBA4A;FBN1;CLIP4;STOX2;GABRE;TLE2;MYLK;MECOM;ARHGAP23;ATP2B4;GSTM2;COL6A1;N…	2.23562e-05
GO	embryonic_skeletal_system_morphogenesis	2.99081e-08	16	36	HOXB2;HOXB7;HOXB6;HOXB5;HOXB4;HOXB3;HOXA5;HOXA7;HOXA6;HOXA3;DLG1;ALX4;HOXC9;OSR2;EYA1;SATB2	2.36738e-05
MSigDB_C5	REGULATION_OF_RNA_METABOLIC_PROCESS	3.25603e-07	68	396	BUD31;HOXD13;KLF11;SP1;TARBP2;ATF7;NR2F2;TCF25;CHMP1A;UBTF;SP3;GFI1;PAX8;HNF4G;CIAO1;GATA6;MNX1;SREBF1;NSD1;SUPT3H;FOXE1;HNF1B;FOXP3;MYOD1;NRF1;EPAS1;SRPK1;PFDN5;MED26;SP2;ZFHX3;RBM14;ZNF593;RYBP;POU6F2;GATA4;HOXC5;HOXC6;ELF4;HDAC4;NR2C2;FOXK2;SIN3A;ZNF345;IRF7;STAT3;IL4;ZNF136;MZF1;TBX3;TBX2;GABPB2;TCF3;KLF12;NFKB2;CRTC1;TBX5;SMAD3;IRF2;ING4;CHD4;TFAP2A;SOX30;TCF7;SRSF10;BCOR;NFATC3;PBX3	3.38162e-05
GO	embryonic_forelimb_morphogenesis	5.8005e-08	13	25	HOXD11;HOXA13;HOXA11;HOXA9;RUNX2;ALX4;SHOX2;OSR2;TBX3;MSX1;TBX5;TFAP2A;MECOM	4.37275e-05
PathwayCommonsPathways	Generic Transcription Pathway	5.45414e-08	69	386	ZSCAN25;ZNF655;SP1;ZNF441;ZNF627;HNF4G;E2F4;ZNF589;ZKSCAN8;ZKSCAN3;ZNF334;RUNX2;MED8;PGR;ZNF417;ZNF418;ZNF606;ZNF135;ZNF544;ZNF200;MED26;ZNF23;ZNF19;ZNF543;ZNF211;ZNF256;ZNF671;ZNF250;MED30;GATA4;ZNF750;ZFP28;NR2C2;NR2C2AP;ZNF701;ZNF12;ZNF566;ZNF382;ZNF529;ZNF420;ZNF790;ZNF461;NR5A2;ZKSCAN1;ZNF500;ZKSCAN4;ZNF26;ZNF625;ZNF136;ZNF490;ZNF791;ZNF563;ZNF709;ZNF564;ZNF446;ZNF584;ZNF324B;ZNF660;ZNF212;T…	4.79419e-05
GO_slim_PIR	growth	1.68306e-06	69	422	ZMIZ1;PKM;HOXD13;HOXD11;KAT5;TARBP2;FGFR1;NODAL;ETNK2;GATA6;GAS6;WNT3A;HOXA5;HOXA11;RAI1;XPA;HNF1B;MYOD1;BRD4;SLC6A3;MAPK14;ROBO1;HOPX;MT1A;CHST11;E4F1;SP2;ACTN3;WNT5A;WWC3;GATA4;GDF7;EVC;STK3;MT1E;MT1L;HLX;HEG1;ARX;APBA2;CTC1;FZD7;STAT5A;STAT3;SALL4;NINJ1;FGFR3;TBX2;FGFR2;BNIPL;MT1H;MT1G;TBX5;SMAD3;GATA3;SOX2;ING4;PTHLH;WT1;PKDCC;SAFB;CHD7;HTRA2;PDE4D;DMBX1;PAX7;DMAP1;SOCS3;ADM	5.42785e-05
MSigDB_C5	REGULATION_OF_TRANSCRIPTIONDNA_DEPENDENT	6.22816e-07	66	387	BUD31;HOXD13;KLF11;SP1;TARBP2;ATF7;NR2F2;TCF25;CHMP1A;UBTF;SP3;GFI1;PAX8;HNF4G;CIAO1;GATA6;MNX1;SREBF1;NSD1;SUPT3H;FOXE1;HNF1B;FOXP3;MYOD1;NRF1;EPAS1;PFDN5;MED26;SP2;ZFHX3;RBM14;ZNF593;RYBP;POU6F2;GATA4;HOXC5;HOXC6;ELF4;HDAC4;NR2C2;FOXK2;SIN3A;ZNF345;IRF7;STAT3;IL4;ZNF136;MZF1;TBX3;TBX2;GABPB2;TCF3;KLF12;NFKB2;CRTC1;TBX5;SMAD3;IRF2;ING4;CHD4;TFAP2A;SOX30;TCF7;BCOR;NFATC3;PBX3	6.03716e-05
GO	chromatin_binding	1.18876e-07	57	302	NKX2-2;PRDM8;HOXD13;RELA;DLX2;MEIS1;POLG;UBTF;SP3;TOX;PAX6;GATA6;ZKSCAN3;BARX2;SREBF1;PHF8;NSD1;RUNX2;TAL1;BRD4;ASH1L;SIN3B;GATA4;UPF1;PAX3;HOXC13;HDAC4;JDP2;EBF2;SIN3A;ARX;ARID3C;DLX3;NR5A2;SATB2;EZH1;TOX2;POLE;PDX1;PBX2;TCF3;SF3B1;NFKB2;CBX2;TCF7L1;MBD1;PRIMPOL;KDM5A;TFAP2A;CRTC2;CREB3L1;TCF7;SAFB;CHD7;HDAC7;BRD2;NFATC3	8.55424e-05
GO	skeletal_system_development	1.66069e-07	29	111	HOXD13;FGFR1;TCOF1;RASSF2;NPR3;HOXA13;HOXA11;HOXA10;RAI1;ALX4;SHOX2;EXT1;EVC;HOXC10;CHRD;HDAC4;PAX1;NKX3-2;FGFR3;TBX3;PTHLH;CDH11;FBN1;GNA11;VDR;PKDCC;CHD7;VCAN;ACD	0.000114306
MSigDB_C3 TFtargets	SPZ1_01	9.98508e-07	35	160	EFEMP2;SP1;TSEN54;HIF3A;NR2F2;PAX8;PPP1R10;HOXB9;HOXB6;HOXB4;RASGEF1A;CCND2;EBF1;HOXA9;HOXA10;HNF1B;PGR;RBM12;SRCIN1;OSBPL7;HMGN2;GDF7;HOXC10;PPP2R5C;CPNE1;DLGAP4;IGF2BP3;CRMP1;MRC2;CNTFR;CGGBP1;NFKB2;GATA3;CHD4;MYLK	0.000163281
MSigDB_C3 TFtargets	MEIS1BHOXA9_01	1.0018e-06	25	95	BUD31;ATG12;NR2F2;HNF4G;PPP1R10;SKAP1;HOXB7;IRS1;HOXA11;HOXA6;HOXA3;FOXB1;CHN2;CISH;ZIC5;NMNAT3;ZFHX3;HOXC5;HOXC4;RASGRF1;HOXC12;EBF2;TCF3;NFKB2;NFIL3	0.000163281
MSigDB_C2	REACTOME_GENERIC_TRANSCRIPTION_PATHWAY	5.93638e-07	53	286	ZNF655;SP1;ZNF441;ZNF627;HNF4G;E2F4;ZNF589;ZKSCAN3;ZNF334;RUNX2;MED8;PGR;ZNF417;ZNF418;ZNF606;ZNF544;ZNF200;MED26;ZNF23;ZNF19;ZNF543;ZNF211;ZNF256;ZNF250;MED30;ZFP28;NR2C2AP;ZNF12;ZNF566;ZNF382;ZNF529;ZNF420;NR5A2;ZKSCAN1;ZNF500;ZKSCAN4;ZNF26;ZNF625;ZNF136;ZNF490;ZNF563;ZNF564;ZNF446;ZNF584;ZNF212;TBX5;SMAD3;ZNF205;ZNF597;VDR;ZNF266;ZNF514;NR4A2	0.000233745
MSigDB_C2	SCHLESINGER_METHYLATED_DE_NOVO_IN_CANCER	1.08106e-06	20	66	TBX1;NR2F2;PAX5;PAX6;CDX2;FOXE1;MYOD1;PGR;MT1A;GATA4;LAMA3;TBX3;PTHLH;FBN1;WT1-AS;WT1;VDR;PYCARD;PAX7;AMN	0.000392922
MSigDB_C3 TFtargets	WTTGKCTG_UNKNOWN	3.21035e-06	64	389	STK36;RNF25;ZIC2;ARID1B;KLF11;DLX2;NR2F2;CD74;MEIS1;PAX8;SRSF6;PIK3R3;RASSF2;WBP1;EBF1;ZNF385A;HOXA9;HOXA2;HOXA1;HOXA10;DLEU1;DLEU2;NFIB;PCYT1B;CXXC5;HEMK1;C3orf18;HPSE2;SF1;VSX2;SLIT3;PDE10A;RBM14;POU6F2;HOXC6;TSGA10;DLGAP4;NR2C2;RUNX1T1;JDP2;GFRA1;HAS2;ILDR2;WSB1;CCDC130;ENHO;DLX3;ZEB2;STAT3;CHFR;SRSF2;AKAP2;C17orf82;POGZ;TBX5;CBX8;COMMD10;VCAN;TDRD5;LHX5;BCOR;BRD2;SBF2;SEMA5B	0.000394873
MSigDB_C2	MEISSNER_NPC_HCP_WITH_H3K27ME3	1.42338e-06	18	56	GFI1;HOXB7;HOXB9;HOXB6;HOXB5;HOXB4;HOXA11;HOXA10;CDX2;HNF1B;HOXC8;HOXC13;HOXC12;HOXC11;PDX1;CCKBR;LHX5;PAX7	0.000480391
MSigDB_C2	MIKKELSEN_NPC_HCP_WITH_H3K27ME3	1.56657e-06	46	242	HOXD11;GFI1;SKAP1;HOXB2;HOXB7;HOXB9;HOXB5;HOXB4;HOXB3;BNC1;CPLX1;LRFN5;WNT3A;NPR3;HOXA13;HOXA9;CDX2;SLC6A17;PGR;SLC6A3;KCNQ2;SRCIN1;PAX3;HOXC6;HOXC8;HOXC13;HOXC9;HOXC10;PAX1;SKOR1;HCRTR1;LY6H;DLX3;VGLL2;SALL4;TBX3;PDX1;CCKBR;VDR;TRPC6;B3GNT7;LHX5;SLC38A4;DMBX1;PAX7;FIBCD1	0.000493469
MSigDB_C3 TFtargets	TFIII_Q6	5.82336e-06	33	158	NKX2-2;ZIC2;HOXD11;PAX9;TSEN54;NR2F2;UBTF;NODAL;IRS1;CCND2;ZNF580;ZNF579;SYT7;FOXB1;KRTCAP2;SF1;THOC6;HOXC5;HOXC11;HOXC10;PAX1;SIN3A;EMX2;MSI1;MRC2;CDK15;STAT3;PI4KB;TCF7L1;ADIPOR2;GATA3;CRTC2;EHBP1	0.00053157
MSigDB_C3 TFtargets	KRCTCNNNNMANAGC_UNKNOWN	6.83819e-06	13	35	HIST1H1D;HIST1H3E;HIST1H2BL;HIST1H2AI;HIST1H3H;HIST1H3J;HIST1H2BN;HIST1H2AK;CDK15;HIST1H1C;HIST1H2BO;HIST1H2AM;PCGF1	0.00053157
MSigDB_C3 TFtargets	CIZ_01	8.24096e-06	36	182	NKX2-2;SSSCA1;NR2F2;CCND1;PPP1R10;HOXB7;HOXB9;HOXB3;CCND2;ZSCAN29;NPR3;SLC8A3;HOXA2;FOXP3;GRM3;CAPG;SENP1;HPSE2;INTS8;WNT5A;HOXC5;PAX1;BATF;IGF2BP3;PCDH7;ARX;ZEB2;NR5A2;BCL11B;KLF12;PDXDC2P;FILIP1;TCF7L1;MYLK;PDE4D;NR4A2	0.00053157
MSigDB_C3 TFtargets	EFC_Q6	8.64342e-06	38	197	STK36;RNF25;PARP6;EN2;CEP95;TRIM39;HOXB6;PAX6;CCND2;QRICH1;HOXA11;HOXA4;HOXA3;HOXA10;KCNRG;UBL4B;PCYT1B;GRIK5;RUSC1-AS1;SENP1;FAM131A;HOXC4;HOXC6;OSR2;RUNX1T1;XPNPEP3;EBF2;SIN3A;BTG4;ZBTB48;EYA1;NRGN;GOLPH3L;SOX2;PRDM12;NPAS3;FIBCD1;SEMA5B	0.00053157
MSigDB_C2	KEGG_SYSTEMIC_LUPUS_ERYTHEMATOSUS	1.93331e-06	21	74	HIST1H3E;HIST1H2BL;HIST1H2AI;HIST1H3H;HIST1H4K;HIST1H3J;HIST1H2BN;HIST1H2AK;ACTN3;CD40;HLA-DQA2;SSB;HIST1H2BO;HIST1H2AM;HLA-DOB;HLA-DQB1;HLA-DRB5;HLA-DMA;HLA-DRB1;HLA-DPB1;HLA-DQA1	0.000570929
MSigDB_C3 miRNA	ACTACCT,MIR-196A,MIR-196B	3.13997e-06	26	107	PARP6;ZNF655;GGA3;HOXB7;HOXB6;GATA6;HOXA5;HOXA7;HOXA1;ZDHHC21;PCYT1B;CLK2;HOXC8;ELF4;CHRD;NR2C2;IGF2BP3;DCAF15;VSNL1;GAS7;LIN28B;LTN1;BACH1;CDYL;ABCB9;PBX3	0.000693932
MSigDB_C3 TFtargets	HTF_01	1.34125e-05	16	53	NKX2-2;ZNF280C;POLG;CCND1;SGK1;QRICH1;HOXA9;ZFHX3;HOXC4;CPNE1;BCL11B;STAT3;SRSF2;PIP5K1A;CREB3L1;SND1	0.000749881
MSigDB_C2	NIKOLSKY_BREAST_CANCER_17Q21_Q25_AMPLICON	3.09436e-06	48	263	TSEN54;NUP85;GGA3;ARMC7;SLC16A5;MARCH10;DDX5;CEP95;ICAM2;CDK5RAP3;SKAP1;HOXB2;HOXB7;HOXB9;HOXB6;HOXB5;HOXB4;HOXB3;TBX4;SP2;HEXDC;FN3KRP;FN3K;TBCD;ZNF750;DUS1L;FOXK2;CCDC57;TEX19;SECTM1;MRC2;HLF;DLX3;DLX4;TBX2;C17orf82;RSAD1;ACSF2;CHAD;ENGASE;CD300E;KIF19;DDX42;FTSJ3;STRADA;PGS1;SOCS3;USP36	0.000860049
MSigDB_C3 TFtargets	TTTNNANAGCYR_UNKNOWN	2.06818e-05	21	85	MEIS1;ONECUT2;HIST1H1D;HOXB6;HOXB4;HIST1H2BL;HIST1H2AI;HIST1H3H;HIST1H3J;HIST1H2BN;HIST1H2AK;CLDN10;NLRC3;CPNE1;RUNX1T1;HIST1H1C;CHD4;SLC6A1;HIST1H2BO;HIST1H2AM;TDRD5	0.00097841
MSigDB_C3 TFtargets	ATF1_Q6	2.43716e-05	34	176	GEM;LAYN;SPATC1;SRSF6;C1orf35;CCND1;TRIM39;HOXB9;HOXA4;RAI1;CDX2;WFDC3;TPM4;SIK1;NRF1;CORO6;FAM131A;HOXC10;PPP2R5C;CPNE1;PAX1;C10orf82;U2AF1L4;CTC1;PFAS;AFF4;CBX8;PRDM12;FLT1;SNAP25;NFIL3;LOXL3;DOK1;PDE4D	0.00107061
MSigDB_C2	MIKKELSEN_NPC_HCP_WITH_H3K4ME3_AND_H3K27ME3	4.32889e-06	32	149	HOXD13;PTPRN2;SLC35D3;GATA6;NEFM;GJA3;MNX1;PTGER4;AHNAK;PLTP;ADORA2B;FOXB1;HOXC5;HOXC4;RASGRF1;BMI1;KIF5C;IGF2BP2;STK32C;AP3B2;CPEB1;PRDM6;CCNO;PLXNA4;TUBA4A;MAPK8IP2;CDH11;TFAP2A;ANKRD33B;FLT1;KCNC4;EGFLAM	0.00113633
GO	RNA_polymerase_II_regulatory_region_sequence_specific_DNA_binding	1.80492e-06	34	157	BHLHA15;RELA;PAX9;SP1;DLX2;BARX1;ZNF280C;SP3;GFI1;ZNF581;ZNF580;BARX2;TAL1;MYOD1;SP5;ZNF418;ALX4;E4F1;ZNF211;ZNF256;OSR2;ZBTB25;CGGBP1;ZNF584;ZNF660;KLF12;MSX1;TBX5;IRF2;FEZF1;PRDM12;NFIL3;PURB;DMBX1	0.00114295
MSigDB_C2	RIZ_ERYTHROID_DIFFERENTIATION_6HR	4.69212e-06	13	34	HOXB4;HOXB3;BNC1;EBF1;HOXA13;HOXA6;HOXA3;HNF1B;HOXC9;SMAD3;VDR;NFIL3;NR4A2	0.00116686
MSigDB_C3 TFtargets	PAX_Q6	3.70056e-05	37	202	NHS;LAYN;TSEN54;CD74;THAP7-AS1;FLNC;HNF4G;FLOT1;HOXB2;HOXB9;BNC1;WBP1;EBF1;HOXA5;TAL1;WFDC3;CYR61;CHN2;FAM189B;SLIT3;ACTN3;RNF34;PAX3;HOXC4;HOXC11;BATF;EMX2;ZEB2;ESAM;NRP2;MYADM;CRLF1;GATA3;WT1-AS;VPS37B;FOXA1;RNF220	0.00124961
GO_slim_PIR	transcription_factor_complex	5.30892e-05	43	252	RELA;KAT5;TAF1B;MEIS1;GTF2H4;E2F4;GATA6;BARX2;HOXA11;HOXA9;HOXA10;RUNX2;SUPT3H;HNF1B;ABT1;MED8;TAL1;MYOD1;EPAS1;ALX4;MED26;ZFHX3;RBM14;MED30;GATA4;MEF2B;SKOR1;SIN3A;NR5A2;SATB2;STAT3;TBX2;PBX2;ARNT;TCF3;TCF7L1;SMAD3;SOX2;SNAPC4;VDR;TCF7;DMBX1;PBX3	0.00128409
GO	transcription_factor_complex	2.34111e-06	32	145	RELA;KAT5;MEIS1;E2F4;GATA6;BARX2;HOXA11;HOXA9;HOXA10;RUNX2;HNF1B;ABT1;TAL1;MYOD1;EPAS1;ALX4;ZFHX3;RBM14;MEF2B;SKOR1;SIN3A;SATB2;TBX2;PBX2;ARNT;TCF3;TCF7L1;SMAD3;SOX2;TCF7;DMBX1;PBX3	0.00142547
MSigDB_C3 TFtargets	FOXJ2_02	5.92492e-05	33	176	ATF7;DLX2;POLG;TTC3;KRT84;PAX6;USP2;IGFBP7;HOXA9;HOXA7;HOXA10;NFIB;PCYT1B;NRF1;ELMO3;HPSE2;HOXC4;HOXC12;BMI1;HAS2;HTR1F;SATB2;TBX5;LEMD2;SOX2;IFFO1;PTHLH;PRDM12;KIAA0355;MECOM;ATP2B4;NPTX2;PDE4D	0.00180239
MSigDB_C3 TFtargets	SMAD_Q6	6.56309e-05	35	192	TARBP2;RPS14;POLG;SP3;ONECUT2;PPP1R10;HNRNPA1;SKAP1;AUP1;LEFTY2;LEFTY1;SLC8A3;NSD1;RUNX2;RBM12;LAMA3;HOXC13;CPNE1;IGF2BP3;ARAP3;ZEB2;DUSP5;RAB5C;NRGN;ZNF324B;PI4KB;KCNQ5;WBP2NL;UBE2Q1;WT1;HNRNPUL1;ATP2B4;HTRA2;GRIN2D;BCOR	0.00180239
MSigDB_C3 TFtargets	AAANWWTGC_UNKNOWN	7.17911e-05	29	148	CALM1;NR2F2;MEIS1;EIF4EBP2;PIK3R3;PPP1R10;HOXB2;HOXB6;PAX6;EBF1;HOXA3;HOXA2;DCHS2;HOXC4;ELF4;DLGAP4;PAX1;CNTFR;FZD7;SATB2;ADHFE1;AFF4;FGFR2;SEMA6C;KLF12;GATA3;MYLK;ATP2B4;EGFLAM	0.00180239
MSigDB_C3 TFtargets	AP4_Q6	7.42458e-05	31	163	ZMIZ1;PARP6;UBTF;OBSCN;HOXB5;RASGEF1A;COL7A1;RTKN;ZNF385A;HOXA6;PCYT1B;RUSC1-AS1;HMGN2;HOXC4;HOXC12;ELF4;HDAC4;PTPRS;EYA1;BCL11B;AKAP2;GAS7;GOLPH3L;ARNT;FILIP1;BACH1;GATA3;KLF13;CREB3L1;TCF7;MYLK	0.00180239
MSigDB_C3 TFtargets	LFA1_Q6	7.45755e-05	33	178	MARCH6;OBSCN;FIZ1;CCNL1;ZNF385A;EML3;TAL1;CAV1;SPSB4;RBM12;VSX2;HOXC6;HOXC10;ELF4;CPNE1;DLGAP4;CRMP1;ZBTB25;ARAP3;NR5A2;BCL11B;RAB5C;NRGN;MSX1;SMAD3;TUBA4A;TUBA4B;NPAS3;FLT1;TCF7;SLC13A5;PAX7;ADM	0.00180239
MSigDB_C3 TFtargets	ZIC3_01	7.59557e-05	36	201	NKX2-2;PRDM8;HOXD13;EFEMP2;KAT5;HOXB9;ANGPTL2;MAEA;PAX6;COL7A1;HOXA11;HOXA7;HOXA10;TAL1;UCHL1;CXXC5;CALCB;RBM12;SLIT3;ANKRD13B;STX16;HOXC5;CPNE1;DLGAP4;HAS2;THAP3;CNTFR;CTSK;PI4KB;ZNF384;SAFB;GEMIN4;ATP2B4;LOXL3;DOK1;GRIN2D	0.00180239
MSigDB_C3 TFtargets	HNF3B_01	7.79516e-05	30	156	GIPC2;ONECUT2;PPP1R10;FLOT1;ITPKB;HOXA11;HOXA7;HOXA4;RUNX2;ABT1;TBX4;NFIB;FOXB1;CYR61;CHN2;KCTD15;ELMO3;DCHS2;HOXC4;CPNE1;RUNX1T1;GFRA1;HAS2;SIN3A;ZEB2;BCL11B;TBX2;KLF12;SOX2;LHX5	0.00180239
MSigDB_C3 TFtargets	GTGACGY_E4F1_Q6	7.99581e-05	72	499	CNPPD1;NKX2-2;ARIH1;GEM;RELA;KAT5;MARCH6;LAYN;EN2;C1orf35;TRIM39;PPP1R10;CCND2;CIAO1;QRICH1;FIZ1;USP2;HOXA9;HOXA3;HOXA1;PHF8;CDX2;WFDC3;SIK1;CYR61;GRM3;GNB2;RUSC1-AS1;EDEM1;ATP6V0D1;SF1;ZNF23;MASTL;RASGRF1;HOXC10;KDELR1;NUPL2;PCDH7;WSB1;CCDC130;NDUFV1;U2AF1L4;MRC2;CTC1;PFAS;ZEB2;BCL11B;DUSP5;RAB5C;STAT3;HMOX2;NINJ1;AFF4;RRNAD1;ZNF687;KCNQ5;NFKB2;TBX5;CBX8;ING4;FLT1;UBR4;MYNN;VPS37B;FOXA1;CEP44;LH…	0.00180239
MSigDB_C3 TFtargets	EGR1_01	8.87468e-05	38	218	PARP6;ATG12;EFEMP2;SP1;UBTF;DDX5;CEP95;RASGEF1A;LRFN5;QRICH1;HOXA5;HOXA7;HOXA2;TPM4;PCOLCE;GNB2;SF1;THOC6;SRCIN1;HMGN2;ELL;AMMECR1L;PJA1;MSI1;MRC2;DLX4;CGGBP1;NRGN;RRNAD1;TBX3;KCNQ5;FZD1;SCN8A;ZNF232;CRTC2;CREB3L1;EHBP1;BRD2	0.00188204
GO	RNA_polymerase_II_core_promoter_sequence_specific_DNA_binding	3.37046e-06	15	43	SP1;SP3;PAX8;HOXB3;PAX6;GATA6;NSD1;RUNX2;TAL1;IRF7;STAT5A;GATA3;TFAP2A;NFIL3;NR4A2	0.00197621
MSigDB_C3 TFtargets	FOXO4_01	0.000108523	34	189	CNPPD1;CELF6;SKAP1;HOXB4;GATA6;ZNF581;ZNF580;HOXA11;HOXA10;TBX4;SZT2;MED8;FOXP3;NFIB;CYR61;TJP2;DBNDD2;SHOX2;EXT1;STX16;HOXC4;HOXC6;HOXC10;CPNE1;BCL11B;SATB2;EZH1;KLF12;CBX2;WBP2NL;CRTC2;MECOM;PDE4D;NFATC3	0.00222473
GO_slim_PIR	nucleobase_containing_compound_transport	0.000105666	31	166	AAAS;NUP85;NUP93;SRSF6;FLOT1;HNRNPA1;SLC35D3;U2AF2;HNRNPA2B1;U2AF1;EIF6;THOC6;SLC35A1;QKI;NUP153;CPSF1;UPF1;KHDRBS1;NUPL2;IGF2BP3;KIF5C;IGF2BP2;NUP188;SRSF2;UPF3B;ZC3H3;NUP133;MCM3AP;SRSF3;SRSF5;SRSF10	0.00227182
MSigDB_C2	KEGG_ASTHMA	9.66525e-06	10	22	CD40;IL4;HLA-DQA2;HLA-DOB;HLA-DQB1;HLA-DRB5;HLA-DMA;HLA-DRB1;HLA-DPB1;HLA-DQA1	0.00228341
Chaussabel_Modules	M58	1.46149e-05	20	77	ZNF142;PARP6;NUP85;POLG;KRTCAP2;E4F1;CEP192;RBM14;CPSF1;NUPL2;NOL8;BRD9;FAM43A;POLE;MZF1;LEMD2;SNAPC4;NUP133;NFATC3;DMAP1	0.00241966
Chaussabel_Modules	M725	1.86128e-05	19	72	ZNF789;TARBP2;RDH13;CCDC136;BTN3A3;MDC1;CLUAP1;EID3;OSBPL7;AMMECR1L;GALT;C19orf25;KLF12;RABL2B;KIAA0355;PFKP;LSS;DDX56;NFATC3	0.00241966
MSigDB_C3 TFtargets	SMTTTTGT_UNKNOWN	0.000122375	49	310	HOXD11;CSAD;FBN2;SP3;DDX5;CEP95;HNRNPA1;HOXB5;HOXB3;TUBB2B;ZMYM5;USP2;EBF1;HOXA5;HOXA4;HOXA2;SLFN11;PCYT1B;AKAP8;AKAP8L;NRF1;KCTD15;RBM12;QKI;RBM4B;RYBP;POU6F2;HOXC6;CPNE1;EPB41L1;RUNX1T1;SIN3A;SLC12A8;GABRA2;SATB2;SRSF2;LUC7L2;KLF12;LRRC4;ARL4C;GFPT2;ZNF232;TCF7;SAFB;TDRD5;SRSF3;PDE4D;SRSF5;NR4A2	0.00242776
MSigDB_C3 TFtargets	CHX10_01	0.000132786	31	168	PAX8;PIK3R3;HOXB7;LRFN5;PAX6;U2AF2;WNT3A;NPR3;NFIB;FOXB1;VAMP8;SHOX2;WNT5A;HOXC4;HOXC12;ELF4;PTPRG;FZD7;VSNL1;C17orf82;POGZ;SEMA6C;MSX1;FILIP1;BACH1;NFIL3;ATP2B4;SND1;LHX5;NDNF;SEMA5B	0.00255198
GO	transcription_regulatory_region_DNA_binding	5.02482e-06	32	150	RELA;KLF11;SP1;GFI1;PAX8;GATA6;ZNF217;HOXA13;HNRNPL;TAL1;ZFHX3;WNT5A;GATA4;HDAC4;NR5A2;STAT3;MZF1;ATF6B;GABPB2;TCF3;TCF7L1;SMAD3;GATA3;SOX2;TFAP2A;CREB3L1;WT1;PRDM5;TCF7;CIITA;FOXA1;BCOR	0.002841
ReactomePathways	Generic Transcription Pathway	3.47352e-06	71	447	ZSCAN25;ZNF655;SP1;ZNF441;ZNF627;HNF4G;E2F4;ZNF589;ZKSCAN8;ZKSCAN3;ZNF334;RUNX2;MED8;PGR;PRKAG2;ZNF417;ZNF418;ZNF606;ZNF135;ZNF544;ZNF200;MED26;ZNF23;ZNF19;ZNF543;ZNF211;ZNF256;ZNF671;ZNF250;MED30;GATA4;ZNF750;ZFP28;NR2C2;NR2C2AP;ZNF701;ZNF12;ZNF566;ZNF382;ZNF529;ZNF420;ZNF790;ZNF461;NR5A2;ZKSCAN1;ZNF500;ZKSCAN4;ZNF26;ZNF625;ZNF136;ZNF490;ZNF791;ZNF563;ZNF709;ZNF564;ZNF446;ZNF584;ZNF324B;ZNF660;Z…	0.00296118
MSigDB_C5	REGULATION_OF_TRANSCRIPTION_FROM_RNA_POLYMERASE_II_PROMOTER	4.75849e-05	42	243	BUD31;KLF11;SP1;TARBP2;NR2F2;TCF25;GFI1;HNF4G;CIAO1;MNX1;SREBF1;NSD1;SUPT3H;MYOD1;NRF1;EPAS1;MED26;SP2;RBM14;ZNF593;RYBP;HOXC5;HOXC6;ELF4;FOXK2;ZNF345;IRF7;STAT3;IL4;ZNF136;TBX3;GABPB2;KLF12;CRTC1;SMAD3;IRF2;CHD4;TFAP2A;SOX30;TCF7;NFATC3;PBX3	0.00314493
MSigDB_C2	MIKKELSEN_MEF_HCP_WITH_H3K27ME3	1.46531e-05	58	358	NKX2-2;PRDM8;BARX1;SLC45A1;PTPRN2;C14orf39;GFI1;PAX8;ONECUT2;SKAP1;HOXB3;CPLX1;LRFN5;LBX2;LEFTY2;WNT3A;SYT7;CDX2;SLC13A3;TAL1;MYOD1;FOXB1;PSD2;NETO1;VSX2;STK32B;KCNQ2;SRCIN1;SLC26A5;FCHO1;HOXC13;PAX1;SKOR1;GLP1R;APBA2;LY6H;SALL4;GRID1;ESAM;PDX1;ATP8B3;CCKBR;ACHE;SOX2;SLC6A1;ALOX5;MAPK8IP2;SCN8A;SHE;NRTN;SNAP25;LHX5;AQP5;SLC9A3;CRYM;DMBX1;PAX7;AMN	0.00329695
MSigDB_C3 TFtargets	CRX_Q4	0.000182799	34	194	CACNA2D4;TMUB2;MEIS1;FLNC;HOXB3;KRT2;ANGPTL2;PAX6;WNT3A;ZNF385A;HOXA3;FOXB1;HMGN2;POU6F2;GDF7;HOXC5;HOXC4;HOXC6;CYTH2;BMI1;BTG4;SATB2;HIST1H1C;AKAP2;MDGA1;C11orf88;ZNF384;UBAP2L;TCF7;EGFLAM;FOXA1;PDE4D;PAX7;FIBCD1	0.0034067
GO_slim_generic	protein_binding_transcription_factor_activity	0.000477126	65	467	NKX2-2;PRDM8;KAT5;ARID1B;TAF1B;HIF3A;NR2F2;DDX5;SERTAD2;CCND1;WNT3A;NSD1;SUPT3H;CDX2;ABT1;MED8;FOXP3;NFIB;MYOD1;PFDN5;SF1;E4F1;MED26;SIN3B;RBM14;ZNF671;ZNF593;RYBP;MED30;GATA4;HOXC6;HDAC4;NR2C2;RUNX1T1;PHF2;SKOR1;ANKRA2;SIN3A;VGLL2;SRSF2;ZNF136;ARNT;TCF3;ZNF212;ZNF783;KLF12;NFKB2;SMAD3;USP16;GATA3;MBD1;ING4;KDM5A;KCTD1;TFAP2A;TLE2;CDYL;NFIL3;HDAC7;CIITA;TBX18;SND1;CRYM;BCOR;DMAP1	0.00356589
MSigDB_C2	ALCALAY_AML_BY_NPM1_LOCALIZATION_UP	1.69101e-05	25	110	MEIS1;HOXB2;HOXB7;HOXB9;HOXB6;HOXB5;HOXB3;ZNF580;ITGA5;HOXA5;HOXA11;HOXA9;HOXA7;HOXA6;HOXA4;HOXA2;HOXA1;HOXA10;KRT18;NAALADL1;FZD7;CDC42BPB;WT1;CHD7;PBX3	0.00363183
MSigDB_C3 TFtargets	YCATTAA_UNKNOWN	0.000209982	58	393	PLCD4;RELA;PAX9;MARCH6;NR2F2;PPP1R10;HOXB6;HOXB5;HOXB3;RASSF2;KRT2;C15orf40;NPR3;SLC8A3;HOXA9;HOXA7;HOXA3;HOXA2;HOXA1;HOXA10;AHNAK;NSD1;FOXB1;KCTD15;GRM3;ROBO1;SLC26A5;ZFHX3;HMGN2;GDF7;RASGRF1;HOXC13;RUNX1T1;EBF2;PCDH7;EMX2;EYA1;SATB2;DUOX1;SRSF2;CACNG8;ITGA9;PBX2;TCF7L1;KIN;GATA3;LRRC4;PRDM12;NPAS3;CREB3L1;MECOM;VPS37B;TDRD5;NPTX2;NDNF;AQP5;PDE4D;BCOR	0.00379821
MSigDB_C3 TFtargets	FREAC3_01	0.000219028	33	188	CNPPD1;ZIC2;CELF6;MARCH6;ARID1B;EIF4EBP2;PPP1R10;QRICH1;HOXA13;HOXA11;HOXA9;HOXA4;HOXA3;HOXA2;HOXA10;SUPT3H;TBX4;ZIC5;ZFP28;HOXC5;HOXC8;HOXC12;CPNE1;DLGAP4;RUNX1T1;GFRA1;THAP3;ZEB2;EYA1;BCL11B;POGZ;LUC7L2;LHX5	0.00384864
MSigDB_C3 TFtargets	HIF1_Q3	0.000229764	31	173	USP37;ZIC2;SCYL1;KLF11;DOT1L;HIF3A;NR2F2;SRSF6;NAV2;CCND2;QRICH1;NPR3;HOXA7;PTPRF;NRF1;KCTD15;HMGN2;CEP85;COPZ1;RUNX1T1;IGF2BP3;CCDC126;EPHB3;BCL11B;SOX2;SLC6A1;MYLK;HNRNPUL1;NFIL3;LHX5;SRSF5	0.00392514
MSigDB_C3 TFtargets	HEN1_01	0.000237734	27	143	TECPR1;RELA;ONECUT2;HOXB5;HOXB4;RTKN;HOXA11;KCTD15;KRTCAP2;KRT8;VSX2;FAM131A;SIN3A;PTPRS;ENHO;STAT3;TBX3;CHD4;KLF13;ZNF232;CREB3L1;TCF7;C11orf52;PCGF1;FOXA1;GRIN2D;NR4A2	0.00395152
MSigDB_C3 TFtargets	WGTTNNNNNAAA_UNKNOWN	0.000281533	59	406	FGFR1;NR2F2;SRSF6;ONECUT2;FLOT1;HOXB7;HOXB6;HOXB4;KRT84;RASGEF1A;LRFN5;PAX6;NEFM;CBX3;HNRNPA2B1;HOXA5;HOXA11;HOXA9;HOXA3;NTF3;PHF8;NSD1;PTPRF;NFIB;CHN2;DBNDD2;CISH;MAPK14;HPSE2;SHOX2;RYBP;EXT1;RNF34;HOXC4;HOXC6;HOXC13;HOXC11;PPP2R5C;CPNE1;RUNX1T1;HLX;EBF2;PCDH7;SLC12A8;ZEB2;FZD7;EYA1;TOX2;SRSF2;LRRC4;TFAP2A;PRDM12;KIAA0355;MECOM;VCAN;FOXA1;BCOR;THAP11;NR4A2	0.00418969
MSigDB_C3 TFtargets	OCT1_05	0.000283614	31	175	PANK4;PARP6;HOXD11;GNA14;HOXB2;HOXB9;HOXB3;LRFN5;PAX6;EBF1;HOXA5;HOXA3;HOXA10;CDX2;HNF1B;SLIT3;PTPN2;SUGP2;HOXC5;HOXC11;CPNE1;FOXK2;SATB2;NRP2;FGFR2;PI4KB;SEMA6C;TCF7L1;PRDM12;ALDH5A1;PDE4D	0.00418969
MSigDB_C3 TFtargets	ER_Q6_02	0.000283614	31	175	PARP6;CCDC136;ONECUT2;PAX6;LEFTY2;LEFTY1;SLC8A3;HOXA5;HOXA3;HOXA10;SPSB4;DBNDD2;C3orf18;GATA4;HOXC13;ELF4;NR2C2;RFX1;GFAP;CHMP3;FGFR3;MYADM;FGFR2;TBX5;ADAMTSL3;SOX2;GFPT2;ASB8;TMEM106C;TCF7;SRSF3	0.00418969
MSigDB_C3 TFtargets	AP2_Q3	0.000290593	32	183	BARX1;PIGO;UBTF;CCDC136;E2F4;IRS1;RASGEF1A;ZNF385A;SYT7;EML3;WFDC3;CXXC5;NRF1;CHN2;GRM3;SF1;HOXC10;ELF4;MAPT;AMMECR1L;EMX2;MSI1;BCL11B;TBX3;GAS7;SOX2;CHD4;TCF7;MECOM;PURB;PAX7;RNF220	0.00418969
MSigDB_C3 TFtargets	CATRRAGC_UNKNOWN	0.000294519	20	94	ZNF276;SRSF6;DDX5;CEP95;HNF4G;HOXB5;PAX6;USP2;HOXA11;HOXA3;PCYT1B;SHOX2;HOXC4;HOXC6;AMMECR1L;AFF4;FZD1;HNRNPUL1;BCOR;NFATC3	0.00418969
MSigDB_C3 TFtargets	ARNT_02	0.000295936	33	191	CNPPD1;HEXA;KAT5;DEPDC7;KLF11;DLX2;HNRNPA1;HOXB5;SGK1;U2AF2;HOXA9;HOXA7;HOXA1;PTPRF;GNB2;EIF4B;SPG21;GATA4;HOXC5;IGF2BP3;RAB24;SMNDC1;ANAPC13;AFF4;TUBA4A;TUBA4B;NCL;CSK;UBR4;VPS37B;ATP6V1H;BRD2;NFATC3	0.00418969
MSigDB_C3 TFtargets	NFAT_Q4_01	0.00029975	34	199	AKR1B1;GFI1;FLOT1;HOXB2;HOXB4;RASGEF1A;USP2;EBF1;HOXA3;TBX4;TJP2;RUSC1-AS1;VAMP8;TRIM63;SHOX2;EXT1;GATA4;PAX3;CNTFR;NR5A2;IL4;GAS7;CTSK;KCNQ5;ST8SIA1;NKRF;PTHLH;KLF13;CYP2D6;SNAP25;NFIL3;EHBP1;RNF220;NR4A2	0.00418969
MSigDB_C3 TFtargets	PBX1_01	0.000321378	32	184	PRDM8;ZIC2;ZMIZ1;ONECUT2;CCND1;HNF4G;PPP1R10;HOXB2;HOXB9;CCND2;HOXA11;HOXA3;HOXA2;NFIB;OLFML3;KCTD15;THOC6;OSBPL7;GDF7;PAX3;CPNE1;NR2C2AP;EBF2;PCDH7;EMX2;DUSP5;KIF19;TCF7;HNRNPUL1;GEMIN4;AQP5;HLA-DOB	0.00420526
MSigDB_C3 TFtargets	AP4_Q6_01	0.000321378	32	184	ZMIZ1;GFI1;RASGEF1A;CCND2;TUBB2B;RTKN;ZNF385A;BARX2;HOXA3;BRD4;SPG21;HMGN2;ZNF593;SHOX2;HOXC12;CHRD;PAX1;EYA1;GAS7;GOLPH3L;GABPB2;KCNQ5;BACH1;SOX2;KLF13;TUBA4A;TUBA4B;ACTA1;CREB3L1;MYLK;NDNF;GRIN2D	0.00420526
MSigDB_C2	DOUGLAS_BMI1_TARGETS_UP	2.20539e-05	68	446	NKX2-2;PRDM8;ZIC2;PPIF;KAT5;ARID1B;KLF11;TARBP2;BARX1;LSM7;NR2F2;UBTF;NUP93;OBSCN;ANGPTL2;POLD3;TUBB2A;TUBB2B;ACBD3;TIPARP;THY1;SREBF1;EML3;PLTP;AKAP8;OLFML3;KCTD15;DKK3;DAP3;ASH1L;USP39;ANKDD1A;NMNAT3;GLO1;KIAA0408;QKI;WNT5A;WWC3;ANKRD29;PTP4A2;HOXC9;HOXC11;DLGAP4;GFRA1;CRMP1;C15orf39;RYK;DUS3L;AKAP2;ZNF584;TCF3;TRPV4;TBX5;CCT8;KLF13;FZD1;B4GALNT3;MAP3K12;EDIL3;NCLN;ATP13A3;TMEM51;HNRNPUL1;HDAC7…	0.00453064
MSigDB_C2	KOHOUTEK_CCNT2_TARGETS	2.37877e-05	14	44	RNASEH2C;NODAL;PSORS1C2;LEFTY2;LEFTY1;CDX2;SP5;RETSAT;HAS2;TEX19;NANOS3;CRLF1;CENPM;CCNO	0.00457369
MSigDB_C2	REACTOME_PROCESSING_OF_CAPPED_INTRON_CONTAINING_PRE_MRNA	2.41994e-05	26	119	SF3B2;AAAS;NUP85;NUP93;SRSF6;HNRNPA1;SNRPD2;SNRNP200;U2AF2;HNRNPA2B1;CPSF7;HNRNPL;U2AF1;POLR2H;NUP153;CPSF1;NUPL2;EFTUD2;NUP188;SRSF2;SF3B1;UPF3B;NUP133;HNRNPUL1;SRSF3;SRSF5	0.00457369
MSigDB_C3 TFtargets	CACCCBINDINGFACTOR_Q6	0.000364059	35	209	CALM1;EFEMP2;TSPAN33;MEIS1;FLNC;DYRK1A;HOXB9;HOXB5;CPLX1;EEF1A1;RTKN;ITGA5;AHNAK;SZT2;PLTP;GRM3;GNB2;CORO6;HMGN2;HOXC4;HOXC6;MAPT;GFAP;ENHO;CNTFR;RGS14;CRLF1;ADAMTSL3;CHD4;ZNF384;KLF13;GLB1L;TFAP2A;SRSF5;BRD2	0.00466451
MSigDB_C2	REACTOME_TRANSPORT_OF_MATURE_TRANSCRIPT_TO_CYTOPLASM	2.69834e-05	15	50	AAAS;NUP85;NUP93;SRSF6;U2AF2;U2AF1;NUP153;CPSF1;NUPL2;NUP188;SRSF2;UPF3B;NUP133;SRSF3;SRSF5	0.00490372
MSigDB_C5	SEQUENCE_SPECIFIC_DNA_BINDING	8.41778e-05	13	43	TBX1;SP1;HNRNPA2B1;SREBF1;TINF2;FOXP3;FOXK2;NR5A2;TBX3;TBX2;TBX5;SMAD3;DMBX1	0.0053215
MSigDB_C3 TFtargets	AP2GAMMA_01	0.000431832	32	187	CALM1;KAT5;BARX1;RASIP1;TSPAN33;UBTF;OBSCN;ANGPTL2;ZNF385A;IGFBP7;HOXA3;HOXA1;HNRNPL;NFIB;CXXC5;ZNF593;CNKSR1;HOXC10;NR2C2;PTPRG;STAT3;GAS7;ZNF687;SEMA6C;KCNJ12;KLF12;KLF13;CREB3L1;MECOM;NFATC3;THAP11;RNF220	0.00541993
MSigDB_C5	ORGAN_DEVELOPMENT	9.33758e-05	65	441	NKX2-2;TBX1;ZIC2;LAMB1;HOXD13;NHEJ1;ANKRD7;DLX2;PF4;FGFR1;TCOF1;ONECUT2;PAX5;KRT2;BNC1;PAX6;GATA6;COL7A1;NPR3;THY1;HOXA13;RUNX2;FOXE1;HNF1B;TBX4;MYOD1;ANXA2;SHROOM4;MYO16;VAMP5;SHOX2;EXT1;GATA4;LAMA3;MEF2B;EVC;PAX3;HOXC11;CHRD;HDAC4;PAX1;SECTM1;TMEM176B;LY6H;FGFR3;IL4;TBX3;PDX1;MKX;KRT5;MDGA1;MSX1;TBX5;ACHE;PTHLH;FBN1;NCL;TFAP2A;ACTA1;TLE2;RPS19;HDAC7;DMBX1;ZAP70;PBX3	0.00565702
GO_slim_PIR	cellular_aromatic_compound_metabolic_process	0.000283614	31	175	MTHFD2L;SLC25A39;AKR1B1;HAAO;PAX8;GSTM1;URAD;FOXE1;EPAS1;SLC6A3;CYP1B1;WNT5A;PRSS3;SARDH;RAPGEF2;ZEB2;HMOX2;DUOX1;DUOXA1;RSAD1;GATA3;CDH3;CYP2D6;CYP11A1;CYP2A7;OCA2;GSTM4;GSTM2;CRYM;AMN;NR4A2	0.00577677
GO_slim_generic	mRNA_processing	0.000914973	51	355	CELF6;BUD31;SF3B2;LSM8;TSEN54;LSM7;DYRK1A;SRSF6;DDX5;DHX16;GTF2H4;HNRNPA1;CLASRP;SNRPD2;SNRNP200;U2AF2;HNRNPA2B1;CPSF7;HNRNPL;MYOD1;PAN3;U2AF1;SRPK1;USP39;SF1;SRRM2;THOC6;QKI;POLR2H;RBM4B;CPSF1;SUGP2;KHDRBS1;WDR33;EFTUD2;U2AF1L4;SMNDC1;ZFP64;SRSF2;SF3B1;LUC7L2;CPEB1;KIN;UPF3B;ZC3H3;HNRNPUL1;GEMIN4;SRSF3;SRSF5;SRSF10;GEMIN5	0.00649631
MSigDB_C3 TFtargets	STAT1_03	0.000571027	31	182	SNX17;RELA;GFI1;CCND1;HOXB2;HOXB6;PAX6;USP2;ZNF385A;CBX3;HNRNPA2B1;APBA3;RBM4B;GDF7;STX16;HOXC4;MRPL34;SIN3A;ZNF420;NRGN;SRSF2;PI4KB;POMC;TBX5;GATA3;CHD4;ZNFX1;EHBP1;PDE4D;RNF220;ZAP70	0.0067962
MSigDB_C3 TFtargets	IRF1_01	0.000574638	32	190	USP37;TBX1;DEPDC7;CSAD;SKAP1;HOXB7;HOXB6;GATA6;ITPKB;NPR3;HOXA13;HOXA6;HOXA10;VGLL4;NETO1;EPAS1;DLG1;RUSC1-AS1;CHST11;PAX3;HDAC4;RUNX1T1;ATP13A1;HLX;EMX2;C10orf82;DLX4;GATA3;FOXA1;CEP44;BCOR;RNF220	0.0067962
MSigDB_C3 TFtargets	POU6F1_01	0.000613631	29	167	PANK4;GTF2IRD1;LRRC15;C14orf39;MEIS1;HOXB6;HOXB4;HOXA5;HOXA11;HOXA9;HOXA7;HOXA2;NTF3;NSD1;CXXC5;OLFML3;KCTD15;HMGN2;HOXC5;HOXC4;HOXC6;PCDH7;EMX2;SLC12A8;EYA1;STK32C;CTSK;COMMD10;BEGAIN	0.00712044
MSigDB_C3 miRNA	TTTGTAG,MIR-520D	6.99968e-05	47	287	KLF11;GIPC2;FBN2;GPATCH8;SP3;SRSF6;TOX;PTN;SERTAD2;CCND1;HOXB6;HOXB5;TIPARP;CBX3;HOXA7;TAL1;VGLL4;U2AF1;SIK1;GRM3;QKI;PTPN2;HDAC4;KDELR1;IGF2BP3;PHF2;BMI1;AMMECR1L;MAP3K2;RFX1;NDFIP1;NR5A2;CDC42BPB;AFF4;KLF12;CCT8;FBXO22;VMAC;ANKRD10;SNAP25;EGFLAM;SETD1A;DCLK1;PURB;PDE4D;SRSF5;SBF2	0.00733316
MSigDB_C3 miRNA	TATTATA,MIR-374	9.95451e-05	39	227	NKX2-2;SP1;ZNF131;NR2F2;MEIS1;SP3;SERTAD2;SLC35D3;ZNF217;CCNL1;HOXA11;HOXA1;HOXA10;NTF3;RAI1;RUNX2;GNB2;SF1;QKI;WNT5A;RALA;GOPC;HLF;ZEB2;EYA1;AFF4;FGFR2;MKX;MSX1;GATA3;LEMD3;CLIP4;BMPER;CRTC2;CHD7;NPTX2;PDE4D;NR4A2;LARP1	0.00733316
MSigDB_C3 TFtargets	FOXD3_01	0.000699967	26	145	GTF2IRD1;DEPDC7;CSAD;PAX8;FLOT1;SGK1;HOXA11;HOXA3;HOXA10;PCYT1B;FOXB1;CYR61;CHN2;KCTD15;GRM3;SLIT3;HOXC6;CPNE1;RUNX1T1;HAS2;ZEB2;BCL11B;POGZ;KCNQ5;KLF12;CYP2A7	0.00797184
MSigDB_C3 TFtargets	HNF6_Q6	0.000747895	29	169	PAX9;DLX2;TSPAN33;PAX8;HNF4G;HOXB9;CCND2;NPR3;CBX3;HNRNPA2B1;HOXA11;HOXA3;NTF3;NSD1;CHN2;KCTD15;GRM3;NMNAT3;PAX3;HOXC4;HOXC6;CPNE1;NR2C2;EBF2;BCL11B;STAT3;POGZ;TDRD5;ATP6V1H	0.00828184
MSigDB_C3 TFtargets	NFMUE1_Q6	0.000754119	33	201	CSAD;CCND1;HNRNPA1;MAEA;EEF1A1;HOXA2;TOP3A;PHF8;NSD1;PIGL;OLFML3;RBM12;DAP3;ASH1L;SF1;E4F1;EXT1;CPNE1;ATP13A1;BMI1;RALA;WDR33;THAP3;TMEM80;BCL11B;CNOT3;ARNT;GABPB2;RPAP1;MYNN;SNAP25;UBE2J2;PBX3	0.00828184
MSigDB_C2	MIKKELSEN_MCV6_HCP_WITH_H3K27ME3	4.82987e-05	50	307	HOXD11;BARX1;CCK;AFAP1L1;SKAP1;SLC35D3;WNT3A;FOXE1;MYOD1;SLC6A17;PSD2;MYO16;DYSF;VSX2;KCNQ2;GATA4;GDF7;HOXC12;HOXC9;HOXC10;SKOR1;HCRTR1;ARX;WDR86;VGLL2;STK32C;GRID1;PDX1;LTK;KRT7;CCKBR;CHAD;CRLF1;TBX5;ACHE;SLC6A1;SCN8A;NPAS3;SHE;KCNC4;DRGX;PTGIS;CHRDL2;LHX5;NPTX2;ADORA2A;AQP5;SLC9A3;FIBCD1;SCUBE2	0.00845228
MSigDB_C3 TFtargets	RREB1_01	0.00079913	27	154	CALM1;NKX2-2;ATG12;SP1;FLNC;HOXB2;HOXB4;SLITRK4;NPR3;EBF1;ITGA5;ZNF385A;HOXA3;GNB2;RBM12;KRTCAP2;HOXC11;CPNE1;EMX2;ARX;CTSK;KLF12;CBX8;FILIP1;ARL4C;GRIN2D;RNF220	0.00847353
MSigDB_C2	KEGG_ALLOGRAFT_REJECTION	5.73696e-05	11	31	HLA-F;CD40;IL4;HLA-DQA2;HLA-DOB;HLA-DQB1;HLA-DRB5;HLA-DMA;HLA-DRB1;HLA-DPB1;HLA-DQA1	0.00968112
MSigDB_C3 TFtargets	GRE_C	0.000946714	18	88	ATF7;SRSF6;ONECUT2;ANGPTL2;RTKN;HOXA3;NSD1;KCTD15;TMEM115;DCHS2;TRIM63;PAX3;HOXC4;HOXC6;XPNPEP3;ARX;SF3B1;WT1-AS	0.00986829
MSigDB_C3 TFtargets	NKX25_02	0.000989664	32	196	ATF7;LRRC15;ONECUT2;SKAP1;HOXB6;HOXA3;NSD1;ZDHHC21;KCNJ3;VGLL4;KCTD15;EDEM1;HPSE2;HMGN2;SHOX2;PAX3;HOXC5;HOXC4;HOXC6;JDP2;HAS2;WDR33;C10orf82;EYA1;STAT3;C17orf82;CTSK;KLF12;POMC;FLT1;SOHLH2;SEMA5B	0.0101441
MSigDB_C3 TFtargets	SYATTGTG_UNKNOWN	0.00109529	29	173	ARIH1;SPATC1;MEIS1;SRSF6;PIK3R3;TRIM39;SLITRK4;ZNF217;LMF1;HOXA7;HOXA2;NSD1;NFIB;OLFML3;RBM4B;EXT1;PAX3;HOXC4;HOXC6;PPP2R5C;CGGBP1;CBX8;TCF7L1;CHD4;KLF13;NFIL3;NDNF;SCUBE2;THAP11	0.0108648
MSigDB_C3 TFtargets	GCTNWTTGK_UNKNOWN	0.00109531	36	230	MEIS1;SP3;DDX5;CEP95;HOXB9;HOXB3;IRS1;ANGPTL2;GATA6;FIZ1;HOXA6;NFIB;NID2;OLFML3;GRM3;PAX3;HOXC5;COPZ1;PPP2R5C;TSGA10;HLX;BTG4;IL4;CNOT3;TBX2;C17orf82;SMAD3;SOX2;CDH3;C11orf88;KLF13;PRDM5;SND1;SLC38A4;HLA-DQB2;HLA-DRB1	0.0108648
MSigDB_C2	REACTOME_MRNA_PROCESSING	6.68238e-05	27	133	SF3B2;AAAS;NUP85;NUP93;SRSF6;GTF2H4;HNRNPA1;SNRPD2;SNRNP200;U2AF2;HNRNPA2B1;CPSF7;HNRNPL;U2AF1;POLR2H;NUP153;CPSF1;NUPL2;EFTUD2;NUP188;SRSF2;SF3B1;UPF3B;NUP133;HNRNPUL1;SRSF3;SRSF5	0.0108877
MSigDB_C7	GSE360_L_DONOVANI_VS_L_MAJOR_MAC_DN	5.82224e-06	32	151	KAT5;PAX9;MARCH6;DLX2;CXCL3;AKR1B1;KRT2;FBXO46;GATA6;THY1;GYG2;KCNJ3;CYR61;FAM131A;ELF4;TRAF1;CYTH2;GFRA1;CYBA;HEG1;RAPGEF2;PTPRS;DLX4;TNFAIP2;DUSP5;MGRN1;ZNF44;PBX2;ATF6B;NFKB2;HIST1H2AM;HLA-DOB	0.0111205
MSigDB_C3 TFtargets	IRF1_Q6	0.00117696	32	198	TBX1;HOXD13;GFI1;DYRK1A;HOXB4;CES2;PAX6;SGK1;EBF1;ZNF385A;CBX3;HNRNPA2B1;HOXA13;HOXA10;VGLL4;NETO1;ELMO3;ATP6V0D1;VAMP8;QKI;WNT5A;STX16;BRD9;EMX2;TYROBP;ZEB2;BNIPL;MSX1;RPS19;CIITA;HLA-DQA1;SEMA5B	0.0113345
MSigDB_C3 TFtargets	OCT1_06	0.00118957	31	190	HOXD11;SRSF6;HNF4G;HOXB4;SLITRK4;CIAO1;NPR3;HOXA11;HOXA7;NSD1;HNF1B;NFIB;CYR61;RUSC1-AS1;HOXC4;HOXC11;CPNE1;DLGAP4;WDR33;PPP1R36;EYA1;FGFR3;LY6G5B;CTSK;SEMA6C;KIAA0355;ATP13A3;MECOM;DCLK1;NPTX2;PDE4D	0.0113345
MSigDB_C3 TFtargets	FOXO1_01	0.00119795	30	182	NKX2-2;CSAD;EIF4EBP2;CCND1;HOXB4;GATA6;HOXA11;HOXA3;TBX4;SZT2;MED8;NFIB;CXXC5;CYR61;TRIM63;EXT1;HOXC4;NR2C2;GFRA1;BMI1;EPHB3;ZEB2;BCL11B;EZH1;KLF12;SOX2;CRTC2;TDRD5;LHX5;NR4A2	0.0113345
GO	anatomical_structure_morphogenesis	2.30216e-05	22	92	PAX8;HOXB5;MNX1;HOXA11;HOXA4;HOXA1;FOXE1;FOXP3;FOXB1;CYR61;DKK3;KRT18;HOXC13;IGF2BP3;FOXK2;EYA1;EZH1;IGF2BP2;GATA3;FBN1;FOXA1;PAX7	0.0117566
MSigDB_C3 TFtargets	YTAATTAA_LHX3_01	0.00127679	25	143	PRDM8;LRRC15;PIK3R3;FLOT1;LRFN5;NPR3;TAL1;KCTD15;CLK2;VAMP8;SHOX2;PAX3;HOXC4;HOXC12;OSR2;ELF4;RUNX1T1;JDP2;ZEB2;FZD7;LRRC4;TFAP2A;CDYL;SOHLH2;SEMA5B	0.0118448
MSigDB_C3 TFtargets	WWTAAGGC_UNKNOWN	0.00129634	20	105	NKX2-2;MUS81;CFL1;NR2F2;MEIS1;HOXA10;NFIB;BRD4;HMGN2;SHOX2;PAX3;HOXC5;CPNE1;JDP2;DUSP5;TBX2;MYLK;ANKRD10;EGFLAM;PDE4D	0.0118448
MSigDB_C3 TFtargets	S8_01	0.00130966	30	183	PRDM8;LAMB1;MEIS1;ONECUT2;DDX5;CEP95;PIK3R3;HOXB7;HOXB6;LRFN5;HOXA9;HOXA7;KCTD15;HPSE2;SHOX2;NPEPL1;HOXC4;HOXC6;OSR2;RUNX1T1;HAS2;EBF2;ZEB2;STAT3;POGZ;LRRC4;COMMD10;PRDM12;NPAS3;GRWD1	0.0118448
MSigDB_C3 TFtargets	ATF_01	0.00141458	31	192	NKX2-2;GEM;KAT5;FLNC;TRIM39;TMEM175;SGK1;WFDC3;TPM4;SIK1;CYR61;GRM3;KRTCAP2;RUSC1-AS1;FAM131A;ZFHX3;CPNE4;HOXC10;NUPL2;XPNPEP3;RFX1;CTC1;PFAS;RAB24;NINJ1;LUC7L2;TBX5;CBX8;NFIL3;SND1;NR4A2	0.0126082
MSigDB_C3 TFtargets	GATA1_05	0.00145554	34	217	NR2F2;ICAM2;PIK3R3;SKAP1;HOXB7;HOXB6;KRT2;GATA6;HOXA13;HOXA11;HOXA7;HOXA3;RAI1;TBX4;RYBP;GATA4;HOXC4;HOXC10;CPNE1;RUNX1T1;SIN3A;PTPRG;NR5A2;GABRA2;VSNL1;CD40;IL4;KLF12;MSX1;FILIP1;SMAD3;CUL9;MECOM;FOXA1	0.0126682
MSigDB_C3 TFtargets	XBP1_01	0.00146251	20	106	NKX2-2;SP1;CCND1;PPP1R10;HOXB7;HOXB5;QRICH1;MOGS;HOXA11;HOXA3;PCYT1B;KRTCAP2;KDELR1;PAX1;RAB24;BCL11B;STAT3;SND1;LHX5;SRSF5	0.0126682
MSigDB_C3 miRNA	CAGCCTC,MIR-485-5P	0.000247184	23	114	ZMIZ1;TMUB2;PAK4;NRF1;SRPK1;SF1;QKI;RBM4B;CEP85;PAX3;DCAF15;RNF165;CNTFR;IGF2BP2;MDGA1;LIN28B;CHAD;ADIPOR2;MUC4;FZD1;ABCB9;HTRA2;SYNGR1	0.0130177
MSigDB_C3 miRNA	CTTTGTA,MIR-524	0.000322117	52	348	CNPPD1;ZMIZ1;ZNF655;PPP5C;HOXD13;CDO1;SP1;NHS;NR2F2;SP3;DYRK1A;SRSF6;HOXB7;PAX6;SLITRK4;CBX3;HNRNPA2B1;HOXA7;HNF1B;SP5;KRTCAP2;QKI;TP53INP1;FAM131A;PTPN2;KHDRBS1;TMEM39B;HOXC8;HOXC13;CRMP1;ZEB2;NR5A2;CDC42BPB;TNFAIP2;GRID1;AFF4;SRSF2;ITGA9;PIP5K1A;ADAMTSL3;SMAD3;LTN1;NKRF;SSB;CHD7;DCLK1;SRSF5;SRSF10;RNF220;NR4A2;LARP1;SBF2	0.0130177
MSigDB_C3 miRNA	CAGGGTC,MIR-504	0.000353422	16	68	USP2;CTDSPL;NRF1;GRM3;TP53INP1;HMGN2;SUGP2;CHRD;AMMECR1L;CNTFR;FZD7;AKAP2;ARNT;GATA3;KLF13;PURB	0.0130177
MSigDB_C5	RNA_PROCESSING	0.000224613	28	150	SF3B2;RPS14;SRSF6;DHX16;SNRPD2;SNRNP200;U2AF1;INTS4;SRPK1;USP39;SF1;INTS8;CPSF1;UPF1;KHDRBS1;IGF2BP3;EFTUD2;SMNDC1;SRSF2;KIN;SSB;INTS6;HNRNPUL1;RBM6;GEMIN4;SRSF5;SRSF10;GEMIN5	0.0130635
MSigDB_C3 TFtargets	HSF_Q6	0.00156157	25	145	NKX2-2;MARCH6;ITPRIPL1;GATA6;CBX3;HNRNPA2B1;RAI1;MYOD1;UCHL1;CYR61;OLFML3;ROBO1;PAX3;HOXC4;STK3;XPNPEP3;SIN3A;ZBTB25;THAP3;IL4;GAS7;SEMA6C;MSX1;GEMIN4;SNAP25	0.0132619
MSigDB_C3 TFtargets	CCTNTMAGA_UNKNOWN	0.00161635	18	92	PLCD4;NR2F2;MEIS1;NTF3;PSD2;DLG1;HPSE2;ZFHX3;WNT5A;OSR2;NR2C2AP;GJC1;BCL11B;C18orf21;CHD4;PCGF1;SND1;ACTR1B	0.0132619
MSigDB_C3 TFtargets	SRY_02	0.0016756	31	194	NKX2-2;ZIC2;FBN2;EN2;PTN;HOXB5;EBF1;NTF3;SZT2;MED8;NFIB;FOXB1;OLFML3;QKI;MOBP;HOXC4;CPNE1;HLX;EBF2;SLC12A8;MRC2;ZEB2;DUSP5;FGFR2;SEMA6C;MDGA1;TBX5;SMAD3;SOX2;MYLK;NDNF	0.0132619
MSigDB_C3 TFtargets	WHN_B	0.0016756	31	194	NKX2-2;ARIH1;DDX5;CEP95;HOXB9;FIZ1;NPR3;EBF1;ZNF385A;HOXA9;HOXA7;HOXA3;SIK1;CHST11;ANKRD13B;PAX3;HOXC6;HOXC11;HDAC4;PCDH7;GJC1;ZEB2;TBX3;SF3B1;NFKB2;SSB;BANP;PRDM12;PCGF1;FOXA1;SND1	0.0132619
MSigDB_C3 TFtargets	KCCGNSWTTT_UNKNOWN	0.00167752	17	85	SP1;NHS;DDX5;CEP95;FIZ1;CBX3;HNRNPA2B1;CXXC5;AKAP8;DAP3;SF1;IGF2BP3;WDR33;RFX1;CNOT3;GABPB2;SRSF3	0.0132619
MSigDB_C3 TFtargets	SMAD4_Q6	0.0017007	30	186	CALM1;TSEN54;SRSF6;IRS1;EEF1A1;USP2;HOXA9;HOXA6;HOXA3;HOXA10;PHF8;ADORA2B;FOXB1;KCTD15;GNB2;PARP16;DLGAP4;PAX1;RALA;RPS8;CDK15;DUSP5;NFKB2;TBX5;VDR;MYLK;HNRNPUL1;LOXL3;DOK1;PBX3	0.0132619
MSigDB_C3 TFtargets	MEIS1AHOXA9_01	0.00172124	16	78	ONECUT2;PPP1R10;HOXB7;HOXA3;CHN2;CISH;ZIC5;E4F1;HOXC5;ELF4;HLX;TCF3;KCNQ5;KLF12;TCF7L1;TFAP2A	0.0132619
MSigDB_C3 TFtargets	VDR_Q3	0.00173351	28	170	CALM1;KAT5;ATF7;TSEN54;HIF3A;POLG;PAX8;HOXB7;EBF1;ZNF385A;HOXA3;HOXA2;FOXB1;GRM3;MED26;SHOX2;HOXC5;PCDH7;SIN3A;MSI1;DLX3;BCL11B;NRGN;TBX2;FGFR2;POGZ;HNRNPUL1;MECOM	0.0132619
MSigDB_C3 TFtargets	CREB_Q4	0.00174669	33	211	GEM;MARCH6;TMUB2;C1orf35;TRIM39;TMEM175;TUBB2B;CBX3;HNRNPA2B1;CPSF7;RAI1;WFDC3;TPM4;SIK1;GRM3;RUSC1-AS1;ELMO3;FAM131A;ZNF593;HOXC10;CCDC130;U2AF1L4;CTC1;PFAS;RAB24;NINJ1;ZNF687;CBX8;ING4;KLF13;VPS37B;SNAP25;NR4A2	0.0132619
MSigDB_C5	NERVOUS_SYSTEM_DEVELOPMENT	0.000240939	43	269	NKX2-2;ZIC2;LAMB1;SEMA5A;DLX2;DYRK1A;PTN;KRT2;PAX6;THY1;NTF3;SHROOM4;MYO16;ROBO1;SLIT3;KCNQ2;MOBP;SHOX2;POU6F2;HDAC4;NR2C2;MAPT;CRMP1;BTG4;MSI1;APBA2;LY6H;CNTFR;STAT3;NINJ1;NRGN;NRP2;MDGA1;ACHE;ZNF384;SCN8A;NRTN;HDAC7;DCLK1;ADORA2A;ALDH5A1;DMBX1;PBX3	0.013474
MSigDB_C3 TFtargets	ATF6_01	0.00183551	18	93	NKX2-2;SCYL1;SP1;FLNC;TRIM39;PPP1R10;HOXB9;USP2;TPM4;ZFHX3;KDELR1;PAX1;GFRA1;STAT3;KLF13;PRDM12;LHX5;BRD2	0.0134885
MSigDB_C3 TFtargets	TGATTTRY_GFI1_01	0.00184233	34	220	CNPPD1;HOXD11;SRSF6;CCND1;HOXB7;HOXB9;HOXB6;HOXB5;EBF1;HOXA5;HOXA9;HOXA7;HOXA6;HOXA3;HOXA2;CDX2;TBX4;ANXA2;NMNAT3;CNKSR1;ANKRD29;HOXC5;HOXC4;HOXC8;TSGA10;RUNX1T1;IGF2BP3;NRP2;POGZ;GEMIN4;SNAP25;SOHLH2;SND1;CARD11	0.0134885
MSigDB_C3 TFtargets	NFKB_Q6	0.00189054	33	212	NR2F2;FANCC;HOXB2;HOXB9;HOXB3;EBF1;HOXA11;HOXA7;SYT7;RAI1;NSD1;TAL1;CYR61;DAP3;ASH1L;VSX2;GPR150;RBM14;ZNF593;RYBP;GATA4;SIN3A;CD40;NFKB2;ST8SIA1;CHD4;ZNF384;PTHLH;ZNF232;PRDM12;GABRE;CRTC2;BCOR	0.0135283
MSigDB_C3 TFtargets	PAX4_04	0.00190785	26	155	NKX2-2;MEIS1;UBTF;PPP1R10;HOXB7;HOXB9;HOXB4;QRICH1;EBF1;HOXA5;HOXA9;FOXP3;NFIB;ELMO3;CHST11;RBM14;HOXC11;JDP2;HLX;EBF2;NKAPP1;ZEB2;CHD4;FGGY;MYLK;SOHLH2	0.0135283
MSigDB_C3 TFtargets	AREB6_01	0.00193576	32	204	CSAD;EPS8L1;HOXB6;SLITRK4;WNT3A;USP2;EML3;NFIB;CXXC5;MICALCL;SENP1;KRT8;ACTN3;DCHS2;ZNF593;EVC2;PAX3;RUNX1T1;HCRTR1;PCDH7;BTG4;ENHO;C11orf88;TNFRSF13C;TUBA4A;TUBA4B;TFAP2A;ACTA1;PCGF1;PAX7;BRD2;SLC4A11	0.0135283
MSigDB_C3 TFtargets	ATF4_Q2	0.00193576	32	204	GEM;KAT5;MARCH6;FLNC;TRIM39;PPP1R10;RASGEF1A;SGK1;USP2;CBX3;HNRNPA2B1;RAI1;EML3;PHF8;ST8SIA5;PLSCR3;TPM4;SIK1;GRM3;FAM131A;PAX3;HOXC10;NUPL2;AMMECR1L;CCDC130;CTC1;ZNF687;KLF13;CPT1B;VPS37B;PDE4D;NR4A2	0.0135283
MSigDB_C2	GRESHOCK_CANCER_COPY_NUMBER_UP	9.1543e-05	46	282	HOXD13;HOXD11;FANCG;FGFR1;FANCC;PAX8;PAX5;CCND1;CCND2;MNX1;HOXA13;HOXA11;HOXA9;NSD1;CDX2;XPA;TAL1;TPM4;BRD4;EXT1;ELL;PAX3;HOXC13;HOXC11;CNTRL;RUNX1T1;GOPC;HLF;BCL11B;FGFR3;AFF4;MLLT1;GAS7;FGFR2;ARNT;TCF3;NFKB2;CHIC2;ZNF384;CDH11;WT1;MECOM;CIITA;SRSF3;SEPT9;PAX7	0.014418
MSigDB_C3 TFtargets	TATA_C	0.00214484	31	197	DDX5;CEP95;HNF4G;PPP1R10;HOXB9;HOXB6;HOXB4;HOXA9;HOXA10;FOXP3;CYR61;EPAS1;KCTD15;ELMO3;HPSE2;SLIT3;HMGN2;HOXC5;HOXC4;HOXC6;BMI1;HAS2;NR5A2;EYA1;BCL11B;TBX3;BACH1;PRDM12;MYLK;UBR4;MECOM	0.0148211
MSigDB_C3 TFtargets	YNTTTNNNANGCARM_UNKNOWN	0.00223753	12	52	HOXB6;CDX2;NRF1;HPSE2;HOXC5;HOXC4;ZEB2;EYA1;LEMD2;VDR;B3GNT7;PDE4D	0.0152139
MSigDB_C3 TFtargets	FXR_IR1_Q6	0.00226542	16	80	ZIC2;ZMIZ1;EEF1A1;HOXA9;MED26;DLGAP4;BMI1;EBF2;DLX3;RAB5C;SMAD3;VAMP1;WBP2NL;FOXA1;NPTX2;SLC13A5	0.0152139
MSigDB_C3 TFtargets	MYCMAX_03	0.0023245	31	198	HEXA;SCYL1;KAT5;DEPDC7;DLX2;ZCCHC7;HNRNPA1;HOXB7;HOXB5;HOXB4;PAX6;HOXA11;HOXA9;HOXA7;HOXA1;UCHL1;KRTCAP2;EIF4B;CHST11;CTSF;HOXC5;COPZ1;UTP14A;AMMECR1L;AFF4;CBX8;CHD4;CYP2D6;GLB1L;VPS37B;BRD2	0.0152139
MSigDB_C3 TFtargets	GNCF_01	0.00232538	13	59	HOXB6;HNF1B;NFIB;CLUAP1;INTS8;HOXC4;HOXC6;HOXC13;HOXC10;CPNE1;BCL11B;FLT1;NFIL3	0.0152139
MSigDB_C3 TFtargets	OCT1_Q6	0.00237592	30	190	HOXD11;GNA14;JAM3;HOXB3;PAX6;NPR3;EBF1;HOXA7;HOXA3;HOXA10;CDX2;HNF1B;PCYT1B;ANXA2;POLM;SUGP2;HOXC5;NR2C2;EBF2;WDR33;SATB2;VSNL1;NRP2;SEMA6C;KLF12;TCF7L1;UBAP2L;RPS19;ADORA2A;PDE4D	0.0153809
MSigDB_C3 TFtargets	CDPCR3HD_01	0.00246075	28	174	NKX2-2;MEIS1;OBSCN;HNF4G;HOXB2;HOXB4;NPR3;CBX3;HNRNPA2B1;HOXA2;HOXA10;NFIB;GNB2;ROBO1;OSBPL7;EXT1;GATA4;HOXC5;RASGRF1;TSGA10;RPH3A;RUNX1T1;EYA1;TBX3;TUBA4A;TUBA4B;MECOM;SLC38A6	0.0157642
MSigDB_C2	DAVICIONI_MOLECULAR_ARMS_VS_ERMS_DN	0.000104312	29	151	EFEMP2;OBSL1;FBN2;GPAA1;EIF4EBP1;HIF3A;PTN;CCND1;GSTM1;PTGER4;HOXA10;CTDSPL;KHNYN;NYNRIN;OLFML3;MAPKAPK3;TRIP6;EXT1;HOXC6;HOXC11;HOXC10;EPHB3;FZD7;IGF2BP2;EEF1D;CREB3L1;OCA2;DOK1;GSTM2	0.0158006
MSigDB_C2	ACEVEDO_LIVER_CANCER_WITH_H3K9ME3_DN	0.000107387	19	81	ZIC2;HMGN4;HIST1H2AI;HIST1H4K;HIST1H2BN;HIST1H2AK;HOXA13;HOXA7;HOXA1;DYSF;SLC26A8;USP39;VSX2;HOXC11;LOC153684;SLC12A8;ZNF563;ISL2;HIST1H2AM	0.0158006
MSigDB_C2	KEGG_AUTOIMMUNE_THYROID_DISEASE	0.000110353	11	33	HLA-F;CD40;IL4;HLA-DQA2;HLA-DOB;HLA-DQB1;HLA-DRB5;HLA-DMA;HLA-DRB1;HLA-DPB1;HLA-DQA1	0.0158006
MSigDB_C3 TFtargets	CREB_Q3	0.00251693	31	199	ARIH1;CELF6;HOXD11;SRSF6;CCND1;HOXB6;HOXB5;HOXB3;CCND2;EBF1;E4F1;CORO6;ZNF593;PAX3;HOXC4;HOXC11;HOXC10;CPNE1;STAT3;AFF4;TBX2;POGZ;ZNF687;NFKB2;CBX8;ING4;ZFAND2B;VPS37B;SLC38A4;PAX7;USP36	0.0159579
MSigDB_C3 TFtargets	SOX5_01	0.00257297	33	216	ZIC2;JAM3;EN2;EIF4EBP2;EML4;SKAP1;HOXB5;RASSF2;EBF1;HOXA9;HOXA2;NTF3;NFIB;FOXB1;MAPK14;HOXC4;CPNE1;NR2C2;EPHB3;PCDH7;MRC2;SATB2;DUSP5;FGFR2;SEMA6C;SOX2;KDM5A;PRDM12;MYLK;NFIL3;EHBP1;NPTX2;NDNF	0.0161467
MSigDB_C3 TFtargets	STAT1_02	0.00263117	29	183	SNX17;RELA;GFI1;CCND1;HOXB2;HOXB6;PAX6;ZNF385A;CBX3;HNRNPA2B1;SZT2;APBA3;GDF7;STX16;HOXC4;MRPL34;ZNF420;NRGN;RRNAD1;SRSF2;POGZ;PI4KB;GABPB2;GATA3;UBR4;ZNFX1;PDE4D;RNF220;ZAP70	0.0161511
MSigDB_C3 TFtargets	AP2_Q6_01	0.00264947	32	208	RASIP1;NR2F2;UBTF;TRIM39;HOXB2;HOXB9;CLASRP;ANGPTL2;LRFN5;HOXA1;SYT7;CXXC5;SPSB4;NRF1;MED26;WNT5A;OSR2;DLGAP4;CYTH2;IGF2BP3;AMMECR1L;RFX1;ENHO;EYA1;KCNJ12;SOX2;CHD4;KLF13;RBM6;PCGF1;BCOR;RNF220	0.0161511
MSigDB_C3 TFtargets	HFH1_01	0.00267872	28	175	EIF4EBP2;PPP1R10;HOXB4;RASSF2;HOXA11;HOXA10;NTF3;PHF8;TBX4;NFIB;FOXB1;SLIT3;HOXC4;HOXC6;CPNE1;RUNX1T1;PCDH7;EMX2;THAP3;BCL11B;SATB2;EZH1;KCNQ5;KLF12;SOX2;WBP2NL;NR4A2;SBF2	0.0161511
MSigDB_C3 TFtargets	AP2ALPHA_01	0.00267872	28	175	KAT5;BARX1;UBTF;SP3;CIAO1;IGFBP7;HOXA3;AHNAK;HNRNPL;NFIB;CXXC5;NETO1;CNKSR1;HOXC10;NR2C2;PTPRG;RAB5C;STAT3;ESAM;GAS7;SEMA6C;LUC7L2;KLF12;KLF13;CREB3L1;NFATC3;THAP11;RNF220	0.0161511
MSigDB_C3 TFtargets	GTGGGTGK_UNKNOWN	0.00277338	33	217	BUD31;HOXD13;CTSW;FUT2;TSPAN33;HOXB4;EEF1A1;ITPRIPL1;TUBB2B;HOXA3;RUNX2;UCHL1;GRM3;ELMO3;SLIT3;SP2;ANKRD13B;CHRD;DLGAP4;MAPT;HAS2;AMMECR1L;PTPRG;THAP3;CGGBP1;NRGN;KCNQ5;LUC7L2;KLF12;ZNF384;PTHLH;ATP2B4;BCOR	0.0165595
MSigDB_C3 TFtargets	PAX4_02	0.00291292	28	176	PRDM8;LAMB1;ZMIZ1;HIF3A;PPP1R10;HOXB6;PAX6;HOXA11;CXXC5;GGCX;HOXC4;HOXC6;HOXC13;HAS2;EBF2;PTPRG;EYA1;STAT3;CACNG8;POGZ;MSX1;TBX5;SLC20A2;KLF13;PRDM12;PITPNM2;TDRD5;SEMA5B	0.0170614
MSigDB_C3 TFtargets	SP1_Q2_01	0.00309666	29	185	EFEMP2;RELA;NR2F2;FZD2;SP3;HOXB7;CPSF7;PAK4;TAL1;TPM4;THOC6;PTPN2;RBM4B;WNT5A;GFRA1;BMI1;DLX3;BCL11B;CGGBP1;TBX3;TBX2;GAS7;PI4KB;ZNF687;SOX2;CDH3;PTHLH;KLF13;MECOM	0.0178957
MSigDB_C3 TFtargets	CCAWYNNGAAR_UNKNOWN	0.00311356	19	105	TSPAN33;AKR1B1;E2F4;USP2;HOXA6;SZT2;MED8;VGLL4;PIGT;SP2;CPNE1;CYTH2;IL4;CACNG8;GOLPH3L;ING4;ARL4C;MECOM;HLA-DQA1	0.0178957
MSigDB_C3 TFtargets	RYTGCNNRGNAAC_MIF1_01	0.00314556	14	68	STK36;RNF25;LSM7;KCNRG;GRIK5;GRM3;ZNF593;CYTH2;CCDC126;BTG4;EFTUD2;NRGN;FILIP1;C11orf88	0.0179122
MSigDB_C3 TFtargets	MAF_Q6	0.00326877	30	194	NKX2-2;BUD31;POLG;SP3;TTC3;DYRK1A;HOXB4;E2F4;PAX6;ITPKB;HNF1B;CXXC5;PTGER2;KCTD15;GRM3;HMGN2;HOXC4;HOXC6;PPP2R5C;CPNE1;HAS2;GAS7;PI4KB;CHAD;CBX8;SOX2;CHIC2;NPAS3;FLT1;SNAP25	0.0184351
MSigDB_C3 TFtargets	MSX1_01	0.00332059	22	129	CALM1;NKX2-2;HNRNPA1;HOXB7;HOXB4;HOXA11;HMGN2;SHOX2;NQO2;NPEPL1;HOXC4;HOXC6;RUNX1T1;IGF2BP3;EBF2;ARX;EYA1;MDGA1;MSX1;WBP2NL;ACTA1;SND1	0.0184351
MSigDB_C3 TFtargets	E2F1_Q3_01	0.00335451	29	186	CALM1;NR2F2;MEIS1;TRIM39;USP2;HOXA13;CPSF7;DLEU1;DLEU2;SIK1;GNB2;EDEM1;OSBPL7;HMGN2;CYTH2;ARX;MSI1;MRC2;ENHO;CGGBP1;SATB2;NRGN;GABPB2;KLF13;ZFAND2B;HNRNPUL1;OGFOD2;ABCB9;DCLK1	0.0184351
MSigDB_C3 TFtargets	NF1_Q6	0.00342906	31	203	CALM1;STK36;RNF25;NKX2-2;ATG12;TARBP2;NAV2;GJA3;HOXA9;SUPT3H;CLDN10;SIK1;CYR61;KRTCAP2;RUSC1-AS1;SNX15;OSBPL7;HMGN2;PAX3;HOXC4;CHRD;EBF2;DLX3;STAT3;AFF4;ATP8B3;SOX2;ZNF384;KLF13;SCUBE2;NFATC3	0.0184351
MSigDB_C3 TFtargets	NGFIC_01	0.00342906	31	203	ATG12;EFEMP2;RELA;UBTF;SLC25A39;HOXB7;RASGEF1A;LRFN5;QRICH1;HOXA7;HOXA2;AHNAK;TPM4;SRCIN1;HMGN2;AMMECR1L;PJA1;SIN3A;MSI1;BCL11B;CGGBP1;NRGN;TBX2;KCNQ5;LUC7L2;SMAD3;LRRC4;ZNF232;CRTC2;SNAP25;EHBP1	0.0184351
MSigDB_C3 TFtargets	EVI1_04	0.00350504	27	170	RELA;NR2F2;FZD2;SP3;ONECUT2;HOXB7;HOXB3;EBF1;HOXA2;RAI1;DBNDD2;HPSE2;NMNAT3;EXT1;HOXC4;HOXC6;HOXC11;CPNE1;HAS2;ANKRA2;EMX2;EYA1;BCL11B;POGZ;KIAA0355;WT1-AS;PDE4D	0.0184351
MSigDB_C3 TFtargets	TGCTGAY_UNKNOWN	0.00352689	52	387	ARIH1;CSAD;GPAA1;MEIS1;OPN1SW;PPP1R10;SKAP1;HOXB9;IRS1;NAV2;CCND2;ITPRIPL1;ZNF217;USP2;HOXA3;NSD1;SZT2;VGLL4;TPM4;SENP1;SNX15;SRRM2;SLIT3;OSBPL7;ZNF593;RYBP;PPP2R5C;CPNE1;RUNX1T1;NAPA;PTPRG;WDR86;ZEB2;CDK15;CGGBP1;IL4;NRP2;CNOT3;TBX2;FILIP1;USP16;ZNF384;LRRC4;ARL4C;MAPK8IP2;MYLK;SNAP25;SND1;HLA-DQB2;HLA-DRB1;BRD2;THAP11	0.0184351
MSigDB_C3 TFtargets	CREBP1_Q2	0.00353199	30	195	GEM;MARCH6;TMUB2;PPP1R10;TMEM175;CCND2;USP2;CBX3;HNRNPA2B1;HOXA3;RAI1;TPM4;SIK1;GRM3;RUSC1-AS1;FAM131A;HOXC10;NAPA;CCDC130;U2AF1L4;CTC1;STAT3;AFF4;CBX8;KLF13;FLT1;VPS37B;SNAP25;PDE4D;NR4A2	0.0184351
MSigDB_C3 TFtargets	HEB_Q6	0.00353199	30	195	ZMIZ1;UBTF;GFI1;ANGPTL2;RASGEF1A;CCND2;RTKN;USP2;ZNF385A;HOXA3;BRD4;APBA3;HMGN2;ZNF593;HOXC4;HOXC12;RUNX1T1;PAX1;C10orf82;GAS7;GOLPH3L;GABPB2;KCNQ5;GATA3;KLF13;TUBA4A;TUBA4B;CREB3L1;MYLK;GRIN2D	0.0184351
MSigDB_C3 TFtargets	MAZR_01	0.00356612	26	162	SP1;HOXB7;HOXB9;HOXB6;LRFN5;PAX6;GATA6;PTPRF;NETO1;GNB2;SF1;SRCIN1;HOXC4;HOXC6;MAPT;RFX1;EYA1;RAB5C;POGZ;GABPB2;LUC7L2;CHD4;HNRNPUL1;VCAN;FOXA1;GRIN2D	0.0184351
MSigDB_C3 TFtargets	CCAATNNSNNNGCG_UNKNOWN	0.00356713	11	48	MEIS1;PPP1R10;PAX6;HOXA9;EDEM1;ARX;HIST1H1C;ST8SIA1;SOX2;UPF3B;GPX3	0.0184351
MSigDB_C3 TFtargets	IRF7_01	0.00363034	29	187	HOXD13;PPP1R10;HOXB3;RASGEF1A;GATA6;NPR3;USP2;HOXA10;DLEU1;DLEU2;GRM3;TMEM115;STX16;HOXC10;RUNX1T1;GJC1;DLX4;EYA1;CHMP3;IL4;MSX1;IRF2;COMMD10;UBR4;CDYL;LHX5;PDE4D;FIBCD1;NR4A2	0.018474
MSigDB_C3 TFtargets	GABP_B	0.00369664	31	204	EIF1AD;KAT5;CSAD;PIGO;DDX5;CEP95;TRIM39;CSGALNACT2;CIAO1;U2AF2;GTSF1;CPSF7;TSTD2;WFDC3;PRKAG2;GNB2;ZNF322;SPG21;ZNF23;TRO;NUP153;DLX4;RAB5C;HPS1;ZNF687;ZNF384;C12orf10;VPS53;PCGF1;LOXL3;DOK1	0.0186347
MSigDB_C3 TFtargets	MZF1_01	0.00380687	27	171	ATG12;C6orf136;HOXB4;E2F4;GATA6;ITGA5;ZNF385A;HOXA4;HOXA1;BRD4;ADAMTS12;KRTCAP2;SRCIN1;OSBPL7;HOXC4;HOXC11;MSI1;BCL11B;SRSF2;PBX2;GABPB2;FLT1;WT1-AS;PRDM5;BRD2;MGAT3;SYNGR1	0.0187598
MSigDB_C3 TFtargets	TCF4_Q5	0.00380687	27	171	SNX17;MARCH10;EML4;HOXB7;HOXB6;HOXB4;NAV2;HOXA11;HOXA2;HOXA10;CHN2;PAX3;HOXC6;HOXC11;PPP2R5C;CPNE1;HAS2;EBF2;AMMECR1L;PCDH7;ZEB2;EYA1;CDC42BPB;NRP2;FGGY;TCF7;FOXA1	0.0187598
MSigDB_C3 TFtargets	AREB6_03	0.00381297	30	196	BUD31;TSPAN33;SKAP1;WDR6;EBF1;HOXA11;HNF1B;VGLL4;DDAH1;NRF1;MAPK14;KRT8;VSX2;MED26;ANKRD13B;SSBP4;CRMP1;HCRTR1;ENHO;EYA1;TOX2;IL4;CBX8;CDH3;ACTA1;PRR15;SNAP25;FOXA1;SCUBE2;NR4A2	0.0187598
GO	nuclear_speck	4.00705e-05	31	158	ZMIZ1;HIF3A;DYRK1A;SRSF6;DGKQ;U2AF2;CCNL1;U2AF1;EPAS1;CLK2;SRRM2;THOC6;SETD1B;RNF34;ELL;EFTUD2;U2AF1L4;SMNDC1;SRSF2;PDX1;SF3B1;LUC7L2;PIP5K1A;MBD1;DDX42;WT1;MECOM;SETD1A;SRSF3;SRSF5;SRSF10	0.0192229
MSigDB_C3 TFtargets	YNGTTNNNATT_UNKNOWN	0.00404298	39	274	CALM1;NKX2-2;ZIC2;RPS14;SRSF6;HOXB4;ITPRIPL1;HOXA9;HOXA7;HOXA3;APEX2;TAL1;NFIB;PCYT1B;VGLL4;TPCN2;CHN2;OLFML3;KCTD15;GPR150;INTS8;RBM14;SHOX2;WNT5A;HOXC4;HOXC6;RASGRF1;HOXC12;HOXC10;CPNE1;RUNX1T1;DLX4;EYA1;TBX2;LY6G5B;SOX2;LRRC4;ACTA1;NFIL3	0.0195782
MSigDB_C3 TFtargets	NERF_Q2	0.00423987	29	189	LAYN;ZNF276;UBTF;SKAP1;HOXB9;PAX6;ITPKB;EML3;GRM3;ZNF23;TRO;HMGN2;POU6F2;HOXC4;PCDH7;ARAP3;STAT5A;SHROOM1;FGFR2;ADAMTSL3;KLF13;FLT1;NCLN;LOXL3;DOK1;EGFLAM;ST7L;BCOR;NFATC3	0.0202134
MSigDB_C3 TFtargets	MTF1_Q4	0.00423987	29	189	RELA;THAP7-AS1;PAX8;C6orf136;CLASRP;U2AF2;ZNF385A;NRF1;SENP1;POLR2H;HOXC4;HOXC6;CHRD;MT1E;PCDH7;EHD2;PTPRG;MRC2;CNTFR;CACNA1F;VSNL1;SEMA6C;RPAP1;IFFO1;MYLK;NDUFA11;MECOM;NFIL3;HDAC7	0.0202134
MSigDB_C3 TFtargets	IK1_01	0.0042852	31	206	DDX5;CEP95;PPP1R10;HOXB4;CLASRP;ZSCAN29;CPSF7;AHNAK;NSD1;PLA2R1;GNB2;ZIC5;ELMO3;VSX2;PDE10A;HOXC5;HOXC4;HOXC6;HOXC11;MSI1;ARAP3;VSNL1;ZNF687;NFKB2;MSX1;CHAD;FILIP1;TFAP2A;GNA11;VPS53;ATP2B4	0.0202723
PathwayCommonsPathways	RNA Polymerase I Chain Elongation	4.16448e-05	14	46	TAF1B;UBTF;ZNRD1;HIST1H3E;GTF2H4;HIST1H2BL;HIST1H3H;HIST1H4K;HIST1H3J;HIST1H2BN;CBX3;POLR2H;TWISTNB;HIST1H2BO	0.0205879
PathwayCommonsPathways	Transport of Mature Transcript to Cytoplasm	4.50444e-05	15	52	AAAS;NUP85;NUP93;SRSF6;U2AF2;U2AF1;NUP153;CPSF1;NUPL2;NUP188;SRSF2;UPF3B;NUP133;SRSF3;SRSF5	0.0205879
PathwayCommonsPathways	Translocation of ZAP-70 to Immunological synapse	5.71964e-05	8	17	HLA-DQA2;HLA-DQB1;HLA-DRB5;HLA-DQB2;HLA-DRB1;HLA-DPB1;HLA-DQA1;ZAP70	0.0205879
PathwayCommonsPathways	Processing of Capped Intron-Containing Pre-mRNA	6.79224e-05	26	126	SF3B2;AAAS;NUP85;NUP93;SRSF6;HNRNPA1;SNRPD2;SNRNP200;U2AF2;HNRNPA2B1;CPSF7;HNRNPL;U2AF1;POLR2H;NUP153;CPSF1;NUPL2;EFTUD2;NUP188;SRSF2;SF3B1;UPF3B;NUP133;HNRNPUL1;SRSF3;SRSF5	0.0205879
PathwayCommonsPathways	Transport of Mature mRNA derived from an Intron-Containing Transcript	7.02657e-05	14	48	AAAS;NUP85;NUP93;SRSF6;U2AF2;U2AF1;NUP153;NUPL2;NUP188;SRSF2;UPF3B;NUP133;SRSF3;SRSF5	0.0205879
MSigDB_C3 TFtargets	HFH4_01	0.00440015	23	140	CNPPD1;PF4;CCND1;HOXB3;SGK1;HOXA11;HOXA4;HOXA3;HOXA10;CHN2;KCTD15;GRM3;ZIC5;SLIT3;RUNX1T1;GFRA1;EBF2;BCL11B;POGZ;KCNQ5;GABRE;NPAS3;AQP5	0.0206488
MSigDB_C3 TFtargets	IK2_01	0.00443194	30	198	HOXB2;HOXB5;HOXB4;E2F4;CLASRP;USP2;HOXA3;CPSF7;AHNAK;GNB2;ELMO3;ATP6V0D1;RBM14;HOXC5;HOXC4;HOXC6;HOXC11;OSR2;CPNE1;HDAC4;RUNX1T1;ARAP3;VSNL1;NRGN;NRP2;KLF12;MSX1;TFAP2A;VPS53;ST7L	0.0206488
MSigDB_C2	KEGG_MATURITY_ONSET_DIABETES_OF_THE_YOUNG	0.000150347	8	19	NKX2-2;BHLHA15;HNF4G;PAX6;MNX1;HNF1B;NR5A2;PDX1	0.0208938
MSigDB_C3 TFtargets	FOXO1_02	0.00457562	29	190	NKX2-2;CELF6;SLC25A39;EN2;EIF4EBP2;DDX5;CEP95;HOXB4;HOXA11;HOXA2;HOXA1;HOXA10;TBX4;NFIB;DBNDD2;MOBP;TRIM63;STX16;HOXC8;HOXC11;HLX;SIN3A;RFX1;SATB2;EZH1;KLF12;MDGA1;WBP2NL;TCF7	0.0211579
MSigDB_C3 TFtargets	PTF1BETA_Q6	0.00471455	28	182	UBTF;OBSCN;HOXB6;HOXB4;RASSF2;GATA6;SLC8A3;HOXA11;SYT7;KCTD15;RUSC1-AS1;ROBO1;CAPG;PDE10A;PTPN2;RBM14;PAX3;PRSS3;PCDH7;MAN2C1;STAT5A;CCKBR;KLF13;TFAP2A;MECOM;VPS37B;NR4A2;SBF2	0.0216377
MSigDB_C3 TFtargets	HEN1_02	0.00481206	23	141	TECPR1;RELA;HOXB5;ZNF574;KRTCAP2;VSX2;FAM131A;ATP13A1;CDK15;STAT3;TBX3;C17orf82;CHD4;ZNF384;VAMP1;ZNF232;CREB3L1;OGFOD2;ABCB9;C11orf52;PCGF1;GRIN2D;NR4A2	0.0219216
MSigDB_C2	KEGG_INTESTINAL_IMMUNE_NETWORK_FOR_IGA_PRODUCTION	0.000170405	12	40	ITGA4;CD40;IL4;HLA-DQA2;TNFRSF13C;HLA-DOB;HLA-DQB1;HLA-DRB5;HLA-DMA;HLA-DRB1;HLA-DPB1;HLA-DQA1	0.0230047
MSigDB_C3 TFtargets	TCF1P_Q6	0.00513348	30	200	SP1;DDX5;CEP95;SKAP1;HOXB7;PAX6;GATA6;USP2;HOXA11;HOXA4;HNRNPL;TAL1;NRF1;DLG1;POLA2;RHOD;PAX3;HOXC4;HOXC6;CPNE1;EMX2;ARX;BCL11B;TBX3;GOLPH3L;PI4KB;FZD1;PRDM12;HNRNPUL1;CDYL	0.0230445
MSigDB_C2	SATO_SILENCED_BY_METHYLATION_IN_PANCREATIC_CANCER_1	0.000177075	50	323	KLK10;CDH17;CDO1;EFEMP2;BARX1;EPS8L1;HIF3A;CD74;CCK;PAX5;PIK3R3;CCHCR1;PAX6;HIST1H3H;LMF1;HOXA9;HOXA1;PHF8;FOXE1;UCHL1;TJP2;CYP1B1;HOXC13;CD200;HSPA2;UPP1;ESPN;TMEM176A;MRC2;FAM182B;IRF7;DUSP5;NRGN;FGFR3;TBX2;KRT7;NFKB2;MSX1;CBX8;SMAD3;CDH3;WT1-AS;TMEM51;ABCB9;SNAP25;CIITA;PYCARD;SOHLH2;NPTX2;MGAT3	0.0232411
ReactomePathways	Transport of Mature Transcript to Cytoplasm	4.50444e-05	15	52	AAAS;NUP85;NUP93;SRSF6;U2AF2;U2AF1;NUP153;CPSF1;NUPL2;NUP188;SRSF2;UPF3B;NUP133;SRSF3;SRSF5	0.0239606
ReactomePathways	Translocation of ZAP-70 to Immunological synapse	5.71964e-05	8	17	HLA-DQA2;HLA-DQB1;HLA-DRB5;HLA-DQB2;HLA-DRB1;HLA-DPB1;HLA-DQA1;ZAP70	0.0239606
ReactomePathways	Transport of Mature mRNA derived from an Intron-Containing Transcript	7.02657e-05	14	48	AAAS;NUP85;NUP93;SRSF6;U2AF2;U2AF1;NUP153;NUPL2;NUP188;SRSF2;UPF3B;NUP133;SRSF3;SRSF5	0.0239606
MSigDB_C5	SKELETAL_DEVELOPMENT	0.000454736	18	83	TBX1;HOXD13;FGFR1;TCOF1;NPR3;HOXA13;RUNX2;TBX4;ANXA2;SHOX2;EXT1;EVC;CHRD;PAX1;FGFR3;TBX3;ACHE;FBN1	0.0244884
MSigDB_C2	MULLIGHAN_MLL_SIGNATURE_2_UP	0.000209405	52	342	PPIF;MAGEF1;GNA14;TAF1B;GRN;FZD2;MEIS1;EIF4EBP2;HOXB9;RASSF2;SLC17A5;CIAO1;IGFBP7;HOXA5;HOXA9;HOXA7;HOXA6;HOXA4;HOXA10;KHNYN;MED8;CD302;CAPG;TGOLN2;SPG21;ELMO3;SAC3D1;UPF1;TBCD;ELF4;BATF;BMI1;CYBA;C15orf39;RGS14;HTR1F;TNFAIP2;NRGN;RRNAD1;MFSD1;ZNF446;GAS7;PI4KB;SRRT;AKR7A3;HNRNPUL1;PPP1R2;BEGAIN;PYCARD;MAPK13;THAP11;PBX3	0.0260379
MSigDB_C2	HOFFMANN_SMALL_PRE_BII_TO_IMMATURE_B_LYMPHOCYTE_UP	0.000216741	15	59	CD74;CCND2;LEFTY1;ZNF385A;EEF1G;RHOD;SERPINB1;HOXC5;CD40;MECOM;CFP;HLA-DQB1;HLA-DMA;HLA-DRB1;HLA-DQA1	0.026259
MSigDB_C3 TFtargets	HIF1_Q5	0.00591928	28	185	SCYL1;KLF11;DOT1L;HIF3A;SRSF6;NAV2;SLITRK4;QRICH1;HOXA2;PTPRF;NRF1;HMGN2;COPZ1;PSMD5;IGF2BP3;CCDC126;EPHB3;C15orf39;ARX;BCL11B;CHAD;CBX8;SOX2;SLC6A1;UBR4;HNRNPUL1;LHX5;SLC4A11	0.0263794
GO	positive_regulation_of_transcription_DNA_templated	5.74436e-05	63	417	TBX1;ZIC2;RELA;KAT5;SP1;NR2F2;FZD2;SP3;PAX8;SERTAD2;HNF4G;SKAP1;PAX6;GATA6;ZKSCAN3;WNT3A;EBF1;HOXA11;RAI1;PHF8;NSD1;RUNX2;SUPT3H;CDX2;FOXE1;HNF1B;TAL1;FOXP3;TF;TP53INP1;MED30;WNT5A;GATA4;GDF7;PAX3;OSR2;ELF4;HDAC4;MAP3K2;IRF7;FZD7;NR5A2;STAT3;IL4;TBX3;ARNT;TCF3;TBX5;SMAD3;USP16;GATA3;SOX2;FZD1;ROR2;KDM5A;BANP;FEZF1;TFAP2A;NPAS3;WT1;MECOM;CIITA;LHX5	0.0267467
MSigDB_C3 TFtargets	MIF1_01	0.00634284	22	136	STK36;RNF25;LSM7;TRIM39;RASGEF1A;CCND2;SREBF1;KCNRG;GRIK5;SIK1;GRM3;CYTH2;RUNX1T1;EMX2;EFTUD2;ZBTB48;NRGN;CRLF1;FILIP1;KIAA0355;GRWD1;FIBCD1	0.0276048
MSigDB_C3 TFtargets	E2F1_Q4	0.00637379	28	186	SEMA5A;ATF7;TMUB2;PIK3R3;HNRNPA1;HOXB9;CHTF18;CBX3;HNRNPA2B1;HOXA11;HOXA9;HOXA7;POLA2;SP2;OSBPL7;HMGN2;NUP153;SIN3A;ZEB2;SRSF2;NRP2;LUC7L2;MSX1;ADAMTSL3;DDX42;MECOM;THAP11;NR4A2	0.0276048
MSigDB_C3 TFtargets	CDC5_01	0.00637379	28	186	PIK3R3;HOXB7;LRFN5;INO80B;GJA3;ITPKB;HOXA11;HOXA9;UCHL1;KCTD15;HOXC5;HOXC6;HOXC12;OSR2;CPNE1;GFRA1;HSPA2;SLC12A8;EYA1;BCL11B;STAT3;PBX2;GOLPH3L;KLF12;MSX1;VDR;FOXA1;BCOR	0.0276048
MSigDB_C3 TFtargets	TEF_Q6	0.00637379	28	186	ZIC2;EN2;PAX8;CCND1;PPP1R10;HOXB2;PAX6;HOXA11;NTF3;OLFML3;ROBO1;ZFHX3;HOXC4;HOXC6;HOXC11;EBF2;EMX2;THAP3;NDFIP1;ZEB2;EYA1;ARNT;KLF12;ST8SIA1;KIAA0355;UBAP2L;CDYL;NPTX2	0.0276048
MSigDB_C3 TFtargets	GATA2_01	0.00650507	15	81	UBTF;SP3;HOXB6;SLC8A3;HOXA10;HNRNPL;FAM131A;SHQ1;WNT5A;CRMP1;SRSF2;CNOT3;TCF7L1;GATA3;ST7L	0.0279538
MSigDB_C3 TFtargets	AP2_Q6	0.00654529	31	212	EFEMP2;MARCH6;RASIP1;UBTF;SP3;DDX5;CEP95;TRIM39;HOXB2;ANGPTL2;POLD3;GATA6;IGFBP7;HOXA6;WFDC3;NRF1;MED26;ANKRD13B;HMGN2;ZNF593;CYTH2;AMMECR1L;ENHO;MYADM;TBX2;GAS7;CRLF1;SOX2;BANP;CREB3L1;PBX3	0.0279538
MSigDB_C3 TFtargets	AAAYWAACM_HFH4_01	0.00660793	29	195	CNPPD1;ARID1B;NR2F2;HOXB4;IRS1;SGK1;GATA6;HOXA11;HOXA9;HOXA6;HOXA10;CXXC5;CYR61;CHN2;SLIT3;HMGN2;WNT5A;STX16;HOXC12;CPNE1;GFRA1;SIN3A;HSPA2;NKAPP1;BCL11B;TBX3;KCNQ5;KLF12;BCOR	0.0280267
MSigDB_C3 TFtargets	GR_Q6_01	0.00700463	31	213	BHLHA15;SNX17;GIPC2;DLX2;OPN1SW;PPP1R10;HOXB7;HOXB5;HOXB3;TUBB2B;QRICH1;RTKN;HOXA2;PLSCR3;KCTD15;QKI;RBM4B;KHDRBS1;PAX3;HOXC5;HOXC4;CPNE1;RUNX1T1;XPNPEP3;DLX3;NRP2;BACH1;WT1-AS;LOXL3;DOK1;FOXA1	0.0293051
MSigDB_C3 TFtargets	SRY_01	0.00734588	26	171	DEPDC7;CSAD;SP1;ATF7;PAX6;SZT2;MED8;TAL1;CYR61;HMGN2;HOXC4;HOXC6;HOXC8;GFRA1;HLX;EMX2;BEND5;CTSK;TBX5;ST8SIA1;ING4;CRTC2;VDR;TDRD5;SLC38A4;RNF220	0.0302169
MSigDB_C3 TFtargets	NFAT_Q6	0.00736998	28	188	NR2F2;SP3;HOXB4;HOXB3;USP2;HOXA2;TBX4;FOXP3;FOXB1;CAPG;VAMP8;RBM14;SHOX2;GATA4;PAX3;HOXC4;CPNE1;JDP2;CNTFR;IL4;NKRF;PRSS45;KLF13;WBP2NL;COMMD10;SAFB;EGFLAM;PDE4D	0.0302169
MSigDB_C3 TFtargets	CDX2_Q5	0.00736998	28	188	RNASEH2C;MEIS1;PIK3R3;HOXB6;HOXB3;PAX6;HOXA11;HOXA9;HOXA7;HOXA3;HOXA2;NTF3;NFIB;NID2;KCTD15;ROBO1;SLIT3;HOXC4;HOXC6;HOXC12;HOXC10;PAX1;BMI1;PCDH7;ARX;TBX5;NKRF;SNAP25	0.0302169
KEGG_filtered_canonical_pathways	KEGG_SPLICEOSOME	0.000379447	22	110	BUD31;SF3B2;LSM7;SRSF6;DDX5;DHX16;HNRNPA1;SNRPD2;SNRNP200;U2AF2;U2AF1;USP39;CCDC12;HSPA2;EFTUD2;SMNDC1;SRSF2;SF3B1;DDX42;SRSF3;SRSF5;SRSF10	0.0306466
KEGG_filtered_canonical_pathways	KEGG_ANTIGEN_PROCESSING_AND_PRESENTATION	0.000444154	13	50	CD74;HLA-F;HSPA2;CD8A;HLA-DQA2;CIITA;HLA-DOB;HLA-DQB1;HLA-DRB5;HLA-DMA;HLA-DRB1;HLA-DPB1;HLA-DQA1	0.0306466
MSigDB_C2	GINESTIER_BREAST_CANCER_ZNF217_AMPLIFIED_DN	0.000261643	43	270	TECPR1;DOT1L;TCOF1;GTF2H4;CLASRP;FBXO46;RTKN;MOGS;TMEM63A;U2AF2;ZNF580;CPSF7;SZT2;APBA3;POLM;SF1;SRRM2;RBM14;SEC31B;SUGP2;ATAD3B;NOL8;CYBA;GLP1R;CNOT3;PBX2;SEMA6C;TCF3;PIP5K1A;LEMD2;ENGASE;SRRT;C17orf51;CYP2D6;SNAPC4;CUL9;UBAP2L;URB2;HDAC7;SETD1A;SLC4A11;PHPT1;LARP1	0.0309066
MSigDB_C3 miRNA	CCTGTGA,MIR-513	0.0010118	20	103	CACNA2D4;ANTXR2;FGFR1;CCND1;NAV2;FIZ1;HNF1B;SZT2;ZNF329;CLK2;SRRM2;QKI;RBM4B;CYP1B1;RUNX1T1;EYA1;ACHE;MAP3K12;GABRE;NPAS3	0.0319441
MSigDB_C3 TFtargets	FREAC7_01	0.00819639	22	139	EN2;FLOT1;HOXB4;KRT84;HOXA11;HOXA10;NTF3;RUNX2;NFIB;CXXC5;KCTD15;GRM3;GATA4;PAX3;HOXC4;BCL11B;POGZ;KCNQ5;SMAD3;SOX2;SOHLH2;SBF2	0.033163
GO	multicellular_organismal_development	7.36798e-05	50	312	HOXD13;GTF2IRD1;EN2;FAM3C;OBSCN;PAX5;CCHCR1;HOXB2;HOXB7;ANGPTL2;PAX6;LEFTY2;EBF1;HOXA11;HOXA9;HOXA4;HOXA1;HOXA10;TBX4;CATSPERG;OLFML3;KCTD15;PCOLCE;MICALCL;DKK3;SLC26A8;ZNF256;RYBP;HOXC6;HOXC12;CHRD;PAX1;SLC9C1;HLX;EBF2;NANOS3;ZNF260;HLF;DLX4;ACSBG2;ROR2;KDM5A;BANP;EDIL3;CCSAP;CREB3L1;PRR15;VCAN;SOHLH2;AMN	0.0333264
MSigDB_C2	SCHLOSSER_SERUM_RESPONSE_UP	0.000289621	22	108	RELA;DOT1L;FGFR1;CDK10;BTF3;TRADD;PCOLCE;GNB2;CAPG;ATP6V0D1;STX16;HOXC5;MAPT;CYBA;PTPRS;RAB5C;STAT3;CNOT3;PI4KB;KLF12;CSK;BRD2	0.033377
MSigDB_C3 TFtargets	AML_Q6	0.00836278	30	207	GFI1;HOXB6;HOXB5;HOXB4;FAIM2;RUNX2;CAV1;FOXP3;CYR61;ZFHX3;RBM14;SHOX2;GATA4;CPNE1;PAX1;BATF;HLX;ZBTB25;BTG4;PTPRS;EYA1;SRSF2;CTSK;CHAD;TBX5;FLT1;TCF7;CFP;CDYL;GRIN2D	0.0336151
MSigDB_C2	WEST_ADRENOCORTICAL_TUMOR_DN	0.000299983	62	433	GEM;EFEMP2;KLF11;RASIP1;JAM3;NR2F2;UBTF;AKR1B1;DDX5;AOX1;HOXB5;RASSF2;EEF1A1;WDR6;HIST1H2BN;LMF1;PTGER4;CCNL1;HOXA5;SREBF1;AHNAK;NYNRIN;PLTP;TTC19;CD302;OLFML3;NFIC;DKK3;CLUAP1;HOPX;SF1;CTSF;EXT1;PGPEP1;HDAC4;MT1E;KIF5C;FAM182B;VSNL1;RARRES1;GAS7;MT1H;MT1G;ACSF2;ADAMTSL3;TCF7L1;NKRF;SEPT6;EEF1D;CHD4;FZD1;KDM5A;FTSJ3;CREB3L1;TLE2;MYLK;VCAN;PTGIS;COL6A1;SRSF5;SCUBE2;NR4A2	0.0337481
MSigDB_C3 TFtargets	HMGIY_Q6	0.00849141	28	190	RELA;MEIS1;OBSCN;HOXB6;HOXB4;POLD3;USP2;NID2;FOXB1;VGLL4;KCTD15;DCHS2;CNKSR1;STX16;HOXC4;HOXC6;BATF;MRC2;CD40;STK32C;GAS7;MSX1;ST8SIA1;PTHLH;B3GNT7;PDE4D;RNF220;NR4A2	0.0339105
GO	clathrin_coated_endocytic_vesicle_membrane	8.01933e-05	11	32	CD74;FZD2;WNT5A;HLA-DQA2;ROR2;HLA-DQB1;HLA-DRB5;HLA-DQB2;HLA-DRB1;HLA-DPB1;HLA-DQA1	0.035265
MSigDB_C2	KONDO_PROSTATE_CANCER_HCP_WITH_H3K27ME3	0.000321583	15	61	HOXD11;EN2;HNF1B;HPSE2;ZNF256;ZNF438;WNT5A;HOXC5;MAPT;TBX2;TCF3;TBX5;ST8SIA1;FBN1;SNAP25	0.0353367
PathwayCommonsPathways	Phosphorylation of CD3 and TCR zeta chains	0.000150347	8	19	HLA-DQA2;CSK;HLA-DQB1;HLA-DRB5;HLA-DQB2;HLA-DRB1;HLA-DPB1;HLA-DQA1	0.0360423
MSigDB_C3 miRNA	GTGACTT,MIR-224	0.00166241	23	130	USP37;ZNF655;GGA3;SERTAD2;COL7A1;GTSF1;HOXA5;HOXA7;RUNX2;MAPK14;QKI;NUP153;WSB1;APBA2;CGGBP1;AMOTL2;TRIM9;FAM49B;PKDCC;BRPF3;TMEM9B;SYNGR1;NR4A2	0.0362179
MSigDB_C3 miRNA	CCAGGGG,MIR-331	0.00172733	14	64	PRDM8;SNX17;MEIS1;USP2;HOXA3;SYT7;KHNYN;KCTD15;GNB2;ALX4;ANKRD13B;OSR2;DLGAP4;NRP2	0.0362179
MSigDB_C3 miRNA	GCAAAAA,MIR-129	0.00173623	26	154	DLX2;MEIS1;SP3;TOX;HNRNPA1;PAX6;ZMYM5;ZNF385A;MED26;TP53INP1;CEP192;HOXC4;HOXC10;NR2C2;RUNX1T1;PCDH7;RNF165;ARNT;SOX2;AGAP4;KCTD1;SCN8A;STOX2;CHD7;ATP2B4;NR4A2	0.0362179
MSigDB_C3 miRNA	GTAAGAT,MIR-200A	0.0018027	10	38	NHS;SP3;DYRK1A;SRSF6;PAX6;SGK1;QKI;FZD1;CHD7;PURB	0.0362179
MSigDB_C3 TFtargets	AGCYRWTTC_UNKNOWN	0.00912884	15	84	PIK3R3;NAV2;HOXA6;HOXA2;GRM3;ELL;THAP3;ZEB2;RAB5C;RAB8A;FGFR2;ST8SIA1;WBP2NL;EGFLAM;FOXA1	0.0362209
MSigDB_C3 TFtargets	STAT1_01	0.0092505	10	47	RELA;CPSF7;CISH;SSBP4;ZNF446;GABPB2;PTHLH;VPS53;CEP44;BRD2	0.0364683
MSigDB_C3 TFtargets	OLF1_01	0.00933936	29	200	HOXD13;HOXD11;KAT5;UBTF;SGK1;GAS6;HOXA6;RAI1;CYR61;OLFML3;HPSE2;RYBP;HOXC13;GFRA1;ZEB2;SRSF2;KCNQ5;CCKBR;CRLF1;PTHLH;WBP2NL;FLT1;CREB3L1;MECOM;PITPNM2;PCGF1;GRWD1;GRIN2D;RNF220	0.0365841
MSigDB_C3 TFtargets	GCGNNANTTCC_UNKNOWN	0.00942535	17	100	TSEN54;TMUB2;SP3;E2F4;SNRPD2;MOGS;FIZ1;CBX3;HNRNPA2B1;CNKSR1;SIN3A;NRGN;SF3B1;NFKB2;FBXO22;SND1;BCOR	0.0366873
MSigDB_C3 TFtargets	PIT1_Q6	0.00951228	25	166	PRDM8;CCDC8;CSAD;MEIS1;EN2;CCND1;PPP1R10;HOXB9;HOXB6;HOXB5;HOXB3;PAX6;WBP1;NPR3;HOXA9;HOXA4;HOXA3;HOXA2;CHN2;OSBPL7;HOXC6;EYA1;ZKSCAN4;FGFR3;TDRD5	0.0366884
MSigDB_C3 TFtargets	CREB_Q2	0.00954494	30	209	ARIH1;GEM;MARCH6;TMUB2;C1orf35;TRIM39;TMEM175;CBX3;HNRNPA2B1;RAI1;WFDC3;PLSCR3;TPM4;SIK1;GRM3;RUSC1-AS1;SRCIN1;FAM131A;HOXC10;CCDC130;U2AF1L4;MRC2;PFAS;RAB24;STAT3;NINJ1;ZNF687;KLF13;VPS37B;NR4A2	0.0366884
GO	negative_regulation_of_transcription_DNA_templated	8.61164e-05	57	372	PRDM8;ZIC2;RELA;KAT5;PAX9;NR2F2;CHMP1A;SP3;GFI1;TRIM11;GATA6;ZNF217;ZKSCAN3;GAS6;CBX3;HOXA7;UIMC1;RUNX2;FOXE1;FOXP3;ZNF418;DKK3;PFDN5;ZFHX3;ZNF256;ZNF438;WNT5A;KHDRBS1;HDAC4;RUNX1T1;SIN3A;ZNF12;IL4;TBX3;TBX2;TCF7L1;GATA3;NKRF;MBD1;PRDM6;ING4;FZD1;KCTD1;FEZF1;TFAP2A;WT1;TLE2;VDR;PRDM5;MECOM;ZBED6;CIITA;LOXL3;EHMT1;DMBX1;BCOR;DMAP1	0.0368462
MSigDB_C3 TFtargets	AMEF2_Q6	0.00974936	28	192	MYO9A;PPP1R10;HOXB6;HOXB5;USP2;HOXA2;HOXA10;RUNX2;TBX4;NFIB;PCYT1B;DBNDD2;ELMO3;HMGN2;HOXC6;CPNE1;DLGAP4;HAS2;HLX;EYA1;NRP2;FILIP1;SOX2;TUBA4A;TUBA4B;FLT1;ACTA1;WT1-AS	0.037212
MSigDB_C3 TFtargets	AHR_Q5	0.00984405	24	158	USP37;ZIC2;ATG12;CFL1;DOT1L;NR2F2;MEIS1;THAP7-AS1;SRSF6;PIK3R3;HNRNPL;NRF1;SPINT2;SF1;RBM4B;CYP1B1;SSBP4;HOXC4;HOXC6;WDR33;ZBTB25;BCL11B;NRGN;TBX5	0.037212
MSigDB_C3 TFtargets	FREAC2_01	0.0099837	29	201	CELF6;EN2;SKAP1;HOXB4;HOXA11;CDX2;TBX4;SZT2;MED8;NFIB;FOXB1;CXXC5;KCTD15;ZFHX3;EXT1;HOXC4;HOXC8;HOXC12;STK3;CPNE1;EPHB3;SIN3A;EYA1;BCL11B;EZH1;KCNQ5;KLF12;MECOM;EHBP1	0.037212
MSigDB_C3 TFtargets	AREB6_04	0.0099837	29	201	PIK3R3;GATA6;HOXA11;HOXA6;HOXA2;EML3;PAN3;OLFML3;RASGRF1;HOXC10;TSGA10;EBF2;PCDH7;THAP3;ZEB2;HIST1H1C;SRSF2;TRIM14;ATP8B3;KLF12;WBP2NL;ESPNL;FZD1;HNRNPUL1;GEMIN4;SNAP25;CIITA;FOXA1;PURB	0.037212
MSigDB_C3 TFtargets	ARGGGTTAA_UNKNOWN	0.0103336	16	93	FLNC;PPP1R10;HOXB6;RTKN;RPH3A;RUNX1T1;CRMP1;BMI1;HAS2;C17orf82;GAS7;KLF12;TUBA4A;TUBA4B;HYAL3;B3GNT7	0.0375126
MSigDB_C3 TFtargets	AACWWCAANK_UNKNOWN	0.0103896	17	101	FGFR1;SRSF6;HOXB6;TOP3A;FOXP3;NFIB;TMEM115;THOC6;HOXC5;IGF2BP3;HAS2;EPHB3;RAB5C;NFIL3;EHBP1;GRWD1;NFATC3	0.0375126
MSigDB_C3 TFtargets	CDPCR1_01	0.0103896	17	101	NKX2-2;MEIS1;PAX8;HOXB2;HOXB4;HOXA10;NFIB;EXT1;GATA4;HOXC5;HOXC6;HOXC11;RPH3A;RUNX1T1;TBX3;TUBA4A;TUBA4B	0.0375126
MSigDB_C3 TFtargets	ZIC1_01	0.0104332	28	193	NKX2-2;EFEMP2;FUT2;PPP1R10;HOXB9;MAEA;GATA6;COL7A1;HOXA7;HOXA10;PAK4;SZT2;CXXC5;RBM12;SLIT3;HOXC11;CPNE1;THAP3;RGS14;CGGBP1;PI4KB;KLF12;ZNF384;KLF13;GEMIN4;ATP2B4;GRIN2D;BCOR	0.0375126
MSigDB_C3 TFtargets	OCT1_Q5_01	0.0104332	28	193	HOXD11;GNA14;HOXB6;HOXB4;HOXB3;PAX6;EBF1;HOXA5;HOXA7;HOXA10;CDX2;HNF1B;PCYT1B;ANXA2;CYR61;PIGT;SUGP2;HOXC5;HOXC11;PPP2R5C;DLGAP4;EYA1;VSNL1;SRSF2;SEMA6C;PTHLH;ADORA2A;PDE4D	0.0375126
MSigDB_C3 TFtargets	E4BP4_01	0.0105872	26	176	CALM1;PRDM8;ARID1B;SRSF6;DDX5;CEP95;FAIM2;USP2;HOXA4;HOXA10;AHNAK;UCHL1;VGLL4;ALDH3A1;HOXC4;HOXC6;RAB24;NRGN;POGZ;ARNT;ZNF687;SMAD3;CHIC2;PTHLH;CDYL;NFIL3	0.0375126
MSigDB_C3 TFtargets	POU1F1_Q6	0.0105872	26	176	PRDM8;ZIC2;ZMIZ1;EN2;PIK3R3;HOXB5;SLITRK4;GATA6;ZNF579;HOXA5;VGLL4;SLC26A8;ZIC5;RHOD;ZNF593;SUGP2;HOXC6;CPNE1;DLGAP4;EBF2;STK32C;ZNF384;PTHLH;COMMD10;TDRD5;ZNFX1	0.0375126
MSigDB_C3 TFtargets	POU3F2_01	0.01061	13	70	C6orf136;HOXB6;HOXA11;HOXA3;NSD1;KCTD15;RHOD;WNT5A;DLGAP4;BCL11B;PTHLH;TDRD5;SYNGR1	0.0375126
MSigDB_C3 TFtargets	OCT1_02	0.0106133	24	159	PRDM8;ZIC2;FGFR1;JAM3;MARCH10;MEIS1;PIK3R3;PAX6;HOXA10;CDX2;HOXC5;HOXC11;CPNE1;DLGAP4;RUNX1T1;NKRF;COMMD10;NPAS3;CREB3L1;RPS19;TDRD5;ZNFX1;NPTX2;PDE4D	0.0375126
MSigDB_C3 TFtargets	YGCGYRCGC_UNKNOWN	0.0107109	34	246	USP37;ZIC2;ATG12;CFL1;NR2F2;UBTF;SRSF6;LRFN5;SLITRK4;U2AF2;FIZ1;HOXA4;HOXA1;EML3;CTDSPL;HNRNPL;PRKAG2;AKAP8;SPINT2;SF1;MED26;CYP1B1;TSGA10;DLGAP4;NR2C2;RUNX1T1;ATP13A1;MAPT;GOPC;NRGN;ST8SIA1;CHD4;KLF13;GEMIN4	0.0376412
MSigDB_C2	REACTOME_RNA_POL_I_TRANSCRIPTION	0.000360908	12	43	TAF1B;UBTF;HIST1H3E;GTF2H4;HIST1H2BL;HIST1H3H;HIST1H4K;HIST1H3J;HIST1H2BN;CBX3;POLR2H;HIST1H2BO	0.0387566
PathwayCommonsPathways	Transcriptional regulation by small RNAs	0.000176463	15	58	AAAS;NUP85;NUP93;HIST1H3E;HIST1H2BL;HIST1H3H;HIST1H4K;HIST1H3J;HIST1H2BN;POLR2H;NUP153;NUPL2;NUP188;HIST1H2BO;NUP133	0.0387777
MSigDB_C2	KEGG_SPLICEOSOME	0.000379447	22	110	BUD31;SF3B2;LSM7;SRSF6;DDX5;DHX16;HNRNPA1;SNRPD2;SNRNP200;U2AF2;U2AF1;USP39;CCDC12;HSPA2;EFTUD2;SMNDC1;SRSF2;SF3B1;DDX42;SRSF3;SRSF5;SRSF10	0.0389758
MSigDB_C2	IZADPANAH_STEM_CELL_ADIPOSE_VS_BONE_UP	0.000379447	22	110	NR2F2;PTN;HLA-J;GPR84;GTSF1;HOXA11;HOXA10;SERP2;ADORA2B;NID2;NETO1;HLA-F;QKI;SERPINB1;BMI1;HAS2;UPP1;SATB2;MT1G;ARL4C;TFAP2A;MECOM	0.0389758
MSigDB_C3 TFtargets	ELK1_01	0.0113814	29	203	FAM200A;TMUB2;SP3;ZCCHC7;CES2;PAX6;CIAO1;U2AF2;ITPKB;GTSF1;NCKAP1L;PRKAG2;CHN2;APBA3;MAPK14;CORO6;ZNF593;PTPRG;NECAP2;KLF12;ZNF205;CRTC2;GPA33;TCF7;RBM6;LOXL3;DOK1;ZNFX1;ST7L	0.0397703
MSigDB_C3 TFtargets	GGCNNMSMYNTTG_UNKNOWN	0.011943	11	56	DDX5;CEP95;EEF1A1;HOXA2;HOXA1;RALA;RPS8;CDC42BPB;GEMIN4;TMEM9B;NR4A2	0.041497
MSigDB_C3 TFtargets	CHOP_01	0.0121721	26	178	SPATC1;MEIS1;HOXB7;HOXB9;HOXA5;HOXA13;HOXA11;RAI1;AHNAK;KCTD15;HMGN2;HOXC5;RUNX1T1;PCDH7;THAP3;CNTFR;HMOX2;SRSF2;KLF12;EXOSC6;CBX8;NPAS3;VDR;RNF220;ADM;SEMA5B	0.0418204
MSigDB_C3 TFtargets	PAX4_03	0.0121721	26	178	ZIC2;ATG12;FGFR1;HIF3A;HOXB9;HOXB6;ITGA5;CBX3;HNRNPA2B1;HOXA4;NFIB;ADAMTS12;DBNDD2;KRTCAP2;SENP1;ZIC5;ANKRD13B;HOXC8;EMX2;NRGN;SHROOM1;LUC7L2;ST8SIA1;FLT1;VCAN;MGAT3	0.0418204
MSigDB_C3 TFtargets	YRTCANNRCGC_UNKNOWN	0.0124182	10	49	ARIH1;FLNC;TACC1;UCHL1;KRTCAP2;SRRM2;PTPN2;RASGRF1;VGLL2;LEMD2	0.0423681
MSigDB_C3 TFtargets	STAT6_01	0.0124693	27	187	RELA;FLNC;HOXB6;FAIM2;SGK1;NPR3;TACC1;ZNF385A;HOXA4;HOXA3;PAK4;FOXB1;MAPK14;GPR150;SHOX2;TBCD;HOXC4;HOXC10;MAN2C1;STAT3;GAS7;ST8SIA1;PRDM12;UBAP2L;FOXA1;RNF220;NR4A2	0.0423681
MSigDB_C3 TFtargets	TFIIA_Q6	0.0127222	28	196	ZIC2;MEIS1;DDX5;CEP95;CCND1;PAX6;HOXA9;HOXA2;FOXE1;SZT2;NFIB;MAPKAPK3;EDEM1;HPSE2;ALDH3A1;LAMA3;HEXDC;HOXC5;JDP2;GJC1;DLX3;SOX2;CDH3;NKRF;CHD4;WDFY2;PHPT1;ACTR1B	0.0426359
MSigDB_C3 TFtargets	RACCACAR_AML_Q6	0.0127222	28	196	FGFR1;HOXB6;HOXB5;HOXB4;HOXB3;RASSF2;WBP1;HOXA9;RUNX2;FOXP3;KCTD15;ZFHX3;RYBP;HOXC4;HOXC6;CPNE1;PAX1;BATF;HLX;ZBTB25;PTPRS;RGS14;ZEB2;EYA1;CHAD;TBX5;TCF7;CFP	0.0426359
MSigDB_C3 TFtargets	YATTNATC_UNKNOWN	0.012785	35	258	ZIC2;GFI1;DYRK1A;PPP1R10;HOXB2;HOXB7;HOXB9;HOXB4;HOXB3;HOXA7;HOXA2;HOXA1;HOXA10;NSD1;MYOD1;TJP2;OSBPL7;QKI;HMGN2;POU6F2;GDF7;HOXC6;HOXC10;CPNE1;IGF2BP3;EMX2;EYA1;STAT3;SOX2;WBP2NL;AGAP4;NPAS3;TRPC6;NPTX2;AQP5	0.0426359
MSigDB_C3 TFtargets	GFI1_01	0.0129341	29	205	PLCD4;HOXD11;CSAD;NR2F2;MEIS1;HOXB6;HOXB3;EBF1;HOXA9;HOXA7;HOXA6;HOXA3;HOXA10;PHF8;CDX2;ELMO3;CNKSR1;LAMA3;HOXC4;HOXC8;TSGA10;EBF2;SRSF2;KLF12;PTHLH;TDRD5;EGFLAM;PDE4D;BRD2	0.0426359
MSigDB_C3 TFtargets	GATA3_01	0.0130334	26	179	HOXB6;TACC1;SLC8A3;HOXA2;HOXA10;HNRNPL;TF;MED26;RBM14;GDF7;HOXC11;EPHB3;PLA2G1B;U2AF1L4;CACNA1F;DLX3;NR5A2;SATB2;VSNL1;NRGN;KRT80;CRLF1;TBX5;FILIP1;FZD1;FOXA1	0.0426359
MSigDB_C3 TFtargets	LMO2COM_02	0.0130334	26	179	SP3;ICAM2;GATA6;TACC1;SLC8A3;HOXA10;SYT7;HNRNPL;HPSE2;HOXC11;RUNX1T1;PLA2G1B;CACNA1F;RAB24;DLX3;NR5A2;NRP2;CNOT3;KRT80;TBX5;ING4;LRRC4;ESPNL;HYAL3;FOXA1;ADM	0.0426359
MSigDB_C3 TFtargets	HLF_01	0.0133245	27	188	CALM1;ARID1B;NR2F2;EML4;DDX5;HOXB6;RASGEF1A;FAIM2;WNT3A;USP2;HOXA4;ROBO1;SLIT3;HOXC4;HOXC6;MRC2;IL4;POGZ;ZNF687;PIP5K1A;LEMD2;SMAD3;PTHLH;CDYL;NFIL3;FOXA1;PDE4D	0.0433574
PathwayCommonsPathways	NoRC negatively regulates rRNA expression	0.000216741	15	59	TAF1B;UBTF;ZNRD1;HIST1H3E;GTF2H4;HIST1H2BL;HIST1H3H;HIST1H4K;HIST1H3J;HIST1H2BN;SIN3B;POLR2H;TWISTNB;SIN3A;HIST1H2BO	0.043593
PathwayCommonsPathways	Cellular Senescence	0.000231438	25	128	RELA;SP1;HIST1H1D;HIST1H3E;HIST1H2BL;HIST1H3H;HIST1H4K;HIST1H3J;HIST1H2BN;IGFBP7;TINF2;FZR1;MAPKAPK3;MAPK14;ANAPC5;BMI1;STAT3;HIST1H1C;CBX2;CBX8;HIST1H2BO;CDC16;EHMT1;ACD;ANAPC2	0.043593
GO_slim_generic	secondary_metabolic_process	0.00770172	9	39	AKR1B1;CYP1B1;WNT5A;RAPGEF2;ZEB2;CDH3;CYP2D6;CYP2A7;OCA2	0.0437458
MSigDB_C3 TFtargets	TATA_01	0.013608	25	171	NHS;DDX5;CEP95;PPP1R10;KRT2;EEF1A1;NEFM;HOXA11;HOXA10;RUNX2;FOXP3;HOXC5;HOXC4;BMI1;HIST1H1C;POMC;BACH1;TUBA4A;TUBA4B;SCN8A;PRDM12;KIAA0355;ACTA1;TCF7;SRSF3	0.0440468
MSigDB_C2	KEGG_ANTIGEN_PROCESSING_AND_PRESENTATION	0.000444154	13	50	CD74;HLA-F;HSPA2;CD8A;HLA-DQA2;CIITA;HLA-DOB;HLA-DQB1;HLA-DRB5;HLA-DMA;HLA-DRB1;HLA-DPB1;HLA-DQA1	0.0443304
MSigDB_C2	PHONG_TNF_RESPONSE_VIA_P38_PARTIAL	0.000450341	26	141	PPIF;CXCL3;NR2F2;IRS1;TUBB2A;TUBB2B;COL7A1;PTGER4;TIPARP;HOXA5;HOXA9;DLEU1;CHST11;IL4R;HAS2;PCDH7;FZD7;GABRA2;STAT3;NFKB2;SMAD3;PTHLH;INTS6;PDE8B;VDR;ADM	0.0443304
MSigDB_C3 TFtargets	ZF5_01	0.013943	26	180	CALM1;ZIC2;NR2F2;UBTF;RASGEF1A;LRFN5;CPSF7;SYT7;TAL1;DDAH1;KCTD15;ALX4;SENP1;SSBP4;RASGRF1;ATP13A1;BMI1;MSI1;CDC42BPB;TBX2;KLF13;ZNF232;HNRNPUL1;DCLK1;SCUBE2;ADM	0.0446318
MSigDB_C3 TFtargets	E2F1_Q6_01	0.013943	26	180	USP37;SP1;FANCG;FANCC;TRIM39;HNRNPA1;PAX6;POLD3;FIZ1;USP2;CPSF7;TSTD2;DLEU1;DLEU2;POLA2;ACTN3;HMGN2;HOXC10;SIN3A;SRSF2;CNOT3;CHD4;FZD1;NCL;RPS19;HNRNPUL1	0.0446318
MSigDB_C3 TFtargets	SREBP1_01	0.014079	20	129	CNPPD1;KAT5;DLX2;GRN;HOXB7;HOXB5;U2AF2;HOXA11;HOXA7;HOXA2;TOP3A;GNB2;EIF4B;ATP6V0D1;HOXC5;HOXC11;ANAPC13;AFF4;KLF12;PIP5K1A	0.0446318
MSigDB_C3 TFtargets	NKX22_01	0.014079	20	129	NKX2-2;HOXD13;GGA3;FZD2;SRSF6;HOXB7;GATA6;HOXA3;NSD1;HPSE2;SLIT3;HOXC4;TSGA10;CCDC126;NDFIP1;NRP2;PRDM12;PITPNM2;SOHLH2;LHX5	0.0446318
MSigDB_C3 TFtargets	ALPHACP1_01	0.0142262	27	189	SP1;MEIS1;PPP1R10;IRS1;FIZ1;ZMYM5;ZNF385A;HOXA2;HOXA10;HNRNPL;DLEU1;DLEU2;NID2;TPCN2;OLFML3;GNB2;SF1;SLIT3;SP2;PAX1;EBF2;DLX3;ZEB2;NRGN;CNOT3;ATF6B;BRD2	0.0447379
MSigDB_C3 TFtargets	FOXJ2_01	0.0142579	22	146	GFI1;C6orf136;FLOT1;KRT84;HOXA11;HOXA7;HOXA10;NTF3;RUNX2;NFIB;FOXB1;CHN2;KCTD15;GRM3;SLIT3;HOXC4;HOXC6;CPNE1;GFRA1;BCL11B;POGZ;KLF12	0.0447379
MSigDB_C2	KEGG_LEISHMANIA_INFECTION	0.00046732	15	63	RELA;ITGA4;MAPK14;CYBA;IL4;HLA-DQA2;MAPK13;HLA-DOB;HLA-DQB1;HLA-DRB5;HLA-DMA;HLA-DRB1;HLA-DPB1;HLA-DQA1;TAB1	0.045063
MSigDB_C3 TFtargets	TTANWNANTGGM_UNKNOWN	0.0147097	9	43	EML4;TBX4;OLFML3;PPP2R5C;CPNE1;RUNX1T1;BMI1;ZBTB25;PBX2	0.0459213
MSigDB_C3 TFtargets	TTCYRGAA_UNKNOWN	0.0150561	33	243	NODAL;FLNC;CBX3;HNRNPA2B1;HOXA3;MYOD1;UCHL1;NETO1;CYR61;MED26;ZNF593;NUP153;EVC2;EPB41L1;RUNX1T1;MAPT;XPNPEP3;EMX2;RAB24;SATB2;NRGN;GAS7;CCT8;ZNF384;PTHLH;ACTA1;WT1-AS;CCT4;GRIN2D;BCOR;BRD2;NFATC3;MGAT3	0.0467651
MSigDB_C2	SERVITJA_ISLET_HNF1A_TARGETS_UP	0.00050738	24	127	EFEMP2;PTN;CPLX1;THY1;UCHL1;ANXA2;CIDEA;PCOLCE;DKK3;CAPG;CYP1B1;SERPINB1;CYBA;LY6H;IFITM1;TNFAIP2;HPS1;SMAD3;SOX2;CDH11;FBN1;DCLK1;COL6A1;HLA-DQA1	0.0479474
GO	spliceosomal_complex	0.000118146	18	75	BUD31;SF3B2;LSM8;LSM7;DHX16;HNRNPA1;SNRPD2;SNRNP200;U2AF2;HNRNPA2B1;U2AF1;USP39;SF1;EFTUD2;U2AF1L4;SMNDC1;SRSF2;SF3B1	0.0479582
MSigDB_C2	ACEVEDO_LIVER_CANCER_WITH_H3K27ME3_DN	0.000534537	23	120	IZUMO1;HIST1H2AI;HIST1H4K;HIST1H2AK;SPG21;STK32B;ZFHX3;ANKRD29;LAMA3;CNTRL;CRMP1;PCDHGC4;ZNF461;SATB2;ADAMTSL3;SCN8A;HIST1H2BO;HIST1H2AM;NCLN;KCNC4;TTC6;SOHLH2;ANKRD36B	0.0485709
PathwayCommonsPathways	Mitotic Prophase	0.000290797	19	87	AAAS;NUP85;NUP93;HIST1H3E;HIST1H2BL;HIST1H3H;HIST1H4K;HIST1H3J;HIST1H2BN;PHF8;NUP153;MASTL;NUPL2;NUP188;LEMD2;NCAPH2;LEMD3;HIST1H2BO;NUP133	0.0486372
PathwayCommonsPathways	Regulatory RNA pathways	0.000295106	16	67	AAAS;TARBP2;NUP85;NUP93;HIST1H3E;HIST1H2BL;HIST1H3H;HIST1H4K;HIST1H3J;HIST1H2BN;POLR2H;NUP153;NUPL2;NUP188;HIST1H2BO;NUP133	0.0486372
ReactomePathways	Processing of Capped Intron-Containing Pre-mRNA	0.00017261	26	133	SF3B2;AAAS;NUP85;NUP93;SRSF6;HNRNPA1;SNRPD2;SNRNP200;U2AF2;HNRNPA2B1;CPSF7;HNRNPL;U2AF1;POLR2H;NUP153;CPSF1;NUPL2;EFTUD2;NUP188;SRSF2;SF3B1;UPF3B;NUP133;HNRNPUL1;SRSF3;SRSF5	0.0490501
PathwayCommonsPathways	Negative epigenetic regulation of rRNA expression	0.000321583	15	61	TAF1B;UBTF;ZNRD1;HIST1H3E;GTF2H4;HIST1H2BL;HIST1H3H;HIST1H4K;HIST1H3J;HIST1H2BN;SIN3B;POLR2H;TWISTNB;SIN3A;HIST1H2BO	0.0498832

## Sheet: Table S4
Table S4. Details of 18 DMRs chosen to be validated as prognostic biomarkers
1 For the distance of DMRs to the TSS of the nearest gene, positive values indicate that the DMR lies downstream of the TSS, while negative values indicate that the DMR lies upstream of the TSS.
DMR no.	Genomic position (hg19)	Lethal mean methylation (WGBS) (%)	Non-lethal mean methylation (WGBS) (%)	Lethal - Non-lethal mean methylation (WGBS) (%)	Normal tissue mean methylation (WGBS) (%)	Tumour mean methylation (450K, TCGA) (%)	Normal mean methylation (450K, TCGA) (%)	Tumour - normal mean methylation (450K, TCGA) (%)	Blood mean methylation (450K, GSE40279) (%)	LNCaP methylation (WGBS) (%)	PrEC methylation (WGBS) (%)	LNCaP - PrEC methylation (WGBS) (%)	LNCaP ChromHMM	PrEC ChromHMM	Nearest gene (non-coding or coding)	Type of transcript (Ensembl)	Distance to TSS of nearest gene (bp) 1	Nearest protein coding gene	Distance to TSS of nearest protein coding gene (bp) 1	Genic context	CpG context	Pearson correlation between DMR methylation and expression of nearest protein-coding gene in TCGA samples: correlation coefficient (r), p-value		Literature
1	chr1:208132439-208132824	69.2298	30.8875	38.3423	4.51384	51.3706	14.5368	36.8338	10.9406	85.5761	0.538255	85.0379	Weak transcription	Flanking active TSS	CD34	Protein-coding	47691	CD34	47691	Intergenic	CpG island	-0.187908	0.000117739	Used as an endothelial marker to detect neovascularity of clinically localized prostate cancer, with vascularity associated with prognosis (PMIDs: 9679898, 15274336, 25307287) Immunohistochemistry (IHC) expression of CD34 associated with biochemical recurrence (PMID: 21180999) IHC shows increased expression of CD34 confers prostate cancer tumour progression and aggressiveness (PMID: 28552539)
2	chr2:27958210-27958689	58.5764	16.0873	42.489	5.32142	37.7851	11.0389	26.7462	10.4193	81.0472	0.431818	80.6154	Quiescent	Flanking active TSS	AC074091.13	Protein-coding	19610	AC074091.13	19610	Intergenic	CpG island	no RNA-seq data		-
3	chr3:184243657-184243936	62.8274	23.6573	39.1701	8.94183	49.1919	8.03528	41.1566	5.17079	83.5219	2.15225	81.3697	95% weak transcription and 5% enhancer	Flanking bivalent TSS	EIF2B5-IT1	Sense-intronic long non-coding RNA	-20755	EPHB3	35635	Gene body of a very long gene (not on RefSeq)	Shore	0.0436094	0.375546	EIF2B5-IT1: none EPHB3: Activation of EPHB3 determines migration of prostate cancer cells in vitro (PMID: 21076414) Gene expression increased in prostate cancer tissue (PMID: 11326315) Increased expression with 5'AZA treatment in PC3 cells (PMID: 16516143) Different roles in other tumours, including promotion of tumour metastases in lung cancer (PMID: 21266352) and a tumour suppressor role in col…
4	chr4:81118427-81118588	70.9469	28.6671	42.2797	26.3586	44.0562	30.7372	13.319	24.9094	24.4436	7.18127	17.2623	Polycomb repressed	Flanking active TSS	PRDM8	Protein-coding	69	PRDM8	69	Protein coding promoter	CpG island	-0.283183	4.30312e-09	Transcriptional repressor which preferentially methylates lysine 9 of histone H3. Candidate regulator of neural progenitor cell proliferation (PMID: 24832654) Lost bivalency in colorectal cancer, through loss of H3K27me3 (PMID: 22011431)
5	chr5:10333634-10334055	58.9984	19.9964	39.002	3.43386	29.3688	6.60525	22.7636	2.84068	89.4726	1.25364	88.2189	60% weak transcription, 40% enhancer	Active TSS	Y_RNA	misc_RNA	3333	MARCH6	19759	Intergenic	CpG island	0.172687	0.000409519	Y_RNA: none MARCH6: Knockdown of MARCH6 inhibits cell proliferation in breast cancer MCF-7 cells (PMID: 27807321) Candidate copy number driven melanoma cell survival gene (PMID: 28455392)
6	chr5:115151283-115152645	52.548	19.0927	33.4553	3.45572	35.8162	11.2709	24.5453	6.50325	79.397	2.11328	77.2838	90% Quiescent, 10% heterochromatin	Flanking bivalent TSS	CDO1	Processed transcript	-5	CDO1	-5	Protein coding promoter	CpG island and shore	-0.616619	7.92998e-45	Promoter methylation associated with reduced gene expression, potential prognostic biomarker for BCR-free survival in prostate cancer patients (PMID: 27689475) Novel tumour suppressor gene silenced by promoter methylation in multiple human cancers (PMID: 23028699)
7	chr7:99155673-99157071	42.2581	14.0068	28.2513	1.66059	30.0709	6.96304	23.1078	4.34164	58.0425	0.223341	57.8191	Weak polycomb repressed	Active TSS	ZNF655/GS1-259H13.10	Nonsense mediated decay	0	ZNF655	0	Protein coding promoter	CpG island and shore	-0.865847	2.76333e-126	Implicated in lung cancer (PMID: 34144060)
8	chr8:95246476-95246871	59.0953	19.2889	39.8064	11.485	41.097	20.2771	20.8199	13.3471	73.8235	5.8727	67.9508	Quiescent	Active and flanking active TSS and bivalent enhancer	CDH17	Protein-coding	16944	CDH17	16944	Upstream of protein-coding gene	Non-CpG island	-0.0585737	0.237796	Induces tumorigenesis and metastases in gastric, liver, colorectal cancer (PMIDs: 19676131, 23298905, 23604127)
9	chr11:93063135-93064069	63.9899	25.4436	38.5463	6.96959	41.0091	19.8843	21.1247	13.8823	78.4614	5.20727	73.2541	Quiescent	33% bivalent TSS, 66% weak repressive chromatin	DEUP1	Protein-coding	0	DEUP1	0	Protein coding promoter	CpG island and shore	-0.561279	2.53544e-35	Previously CCDC67. Putative tumour suppressor gene, silenced in gastic cancers by promoter methylation (PMID: 22610074) Recurrent fusion in TMEM135-CCDC67 occurs in patients with prostate cancer recurrence, mestastases, and/or prostate cancer specific death after RP (PMID: 25238935)
10	chr12:1906206-1906676	54.8943	12.2941	42.6002	11.7454	No overlapping probes on the 450K	No overlapping probes on the 450K	No overlapping probes on the 450K	No overlapping probes on the 450K	87.6821	6.88346	80.7987	Weak transcription	20% active TSS, 80% flanking active TSS	CACNA2D4	Retained intron	-13	CACNA2D4	-14209 (full transcript)	Gene body of protein coding gene	CpG island	no 450K probes		Mutated in liver cancer (PMID: 23788652) Up-regulation in gastric cancer cell line (PMID: 18588891) CACNA2D4-WDR43 fusion gene in lung cancer cell line (PMID: 18438408)
11	chr12:3862069-3862497	44.667	4.3694	40.2976	4.62013	36.9262	11.6841	25.2421	3.33635	88.3503	2.60778	85.7425	Weak transcription	Flanking active TSS	CRACR2A	Processed transcript	0	CRACR2A	0	Protein coding promoter	CpG island	-0.663394	7.64248e-54	Previously EFCAB4B. Hypermethylated in patients resistant to endocrine therapy, has putative function in endocrine therapy or potential immune and inflammatory alterations in the tumor microenvironment (PMID: 31423189) CRACR2A hypermethylated in prostate cancer patients with metastatic-lethal progression and associated with exercise levels in the year before radical prostatectomy - considered a p…
12	chr12:103311054-103311276	64.43	22.1221	42.3079	2.28825	42.3391	13.1169	29.2221	9.45946	73.7266	1.28596	72.4406	Quiescent	20% bivalent TSS, 80% polycomb repressed	PAH	Protein-coding	21	PAH	21	Protein coding promoter	CpG island and shore	-0.540663	5.8478e-28	SNPs associated with risk of late urinary morbidity after carbon ion radiotherapy in prostate cancer (PMID: 18374504)
13	chr13:53312994-53313591	69.6563	30.9526	38.7036	6.84349	36.2925	11.6518	24.6407	5.20539	71.7426	2.94936	68.7933	Quiescent	70% bivalent TSS, 30% flanking bivalent TSS	CNMD	Protein-coding	0	CNMD	0	Protein coding promoter	CpG island and shore	-0.309173	8.5671e-10	Previously LECT1. Significant copy number alteration in Chinese patients with prostate cancer (PMID: 28927585) SNP associated with prostate cancer recurrence (http://www.dtic.mil/dtic/tr/fulltext/u2/1001173.pdf)
14	chr14:90849492-90850589	49.1066	3.84718	45.2595	4.5604	28.7992	11.736	17.0632	7.19533	37.708	0.337627	37.3704	Active and flanking TSS	Active and flanking active TSS	AL512791.1	miRNA	-1949	CALM1	12256	95% intergenic, 5% miRNA promoter	CpG island and shore	-0.606722	4.37622e-43	AL512791.1: none CALM1: Increased in serum of african men with prostate cancer (PMID: 27885621) Interacts with AR in prostate cancer celline. Role in cell proliferation and viability (PMID: 14695896) Calmodulin protects AR from degradation in prostate cancer cells - a mechanism of castration resistance (PMID: 21506119) Increased gene expression in prostate cancer vs normal tissue (PMID: 21551151)…
15	chr15:72564636-72565252	45.4088	9.11316	36.2957	2.01926	31.7626	9.97198	21.7906	6.45454	75.9155	0.251526	75.6639	Quiescent	Active TSS	PARP6	Processed transcript	0	PARP6	0	Protein coding promoter	CpG island and shore	-0.719366	2.40027e-67	PARP6 acts as tumour suppressor in colorectal cancer (PMID: 26934315)
16	chr17:62773682-62777796	61.1383	28.8188	32.3195	10.6855	44.3601	21.6932	22.667	20.6805	88.0314	5.38169	82.6497	70% weak transcription, 30% enhancer	11% bivalent TSS, 18% flanking bivalent TSS, 46% bivalent enhancer, 25% enhancer	RP11-927P21.4	Unprocessed pseudogene	0	LRRC37A3	-77948	Promoter of ncRNA	CpG island and shore	0.00520975	0.915732	RP11-927P21.4: none LRRC37A3: Part of recurrent gene fusion in Chinese patient with prostate cancer (PMID: 28927585) Copy-number amplification involved in esophageal adenocarcinoma (PMID: 29600372)
17	chr22:19742681-19743728	68.3933	29.1968	39.1965	14.2913	36.3372	16.8695	19.4676	7.92267	68.895	6.36466	62.5303	Weak transcription	Bivalent enhancer	TBX1	Protein-coding	497	TBX1	497	Protein coding promoter	CpG island and shore	0.519531	4.59457e-30	New risk SNP for prostate cancer identified in meta-analysis of 87,040 individuals (PMID: 25217961) Persistent increasing hypermethylation, from BPH to PCa, PCa to CRPC, and differential expression (PMID: 23555183) Significantly hypermethylated in prostate cancer (PMID: 24961912)
18	chrX:102000717-102001518	51.1513	5.97255	45.1788	1.86306	31.4893	6.02674	25.4626	No data provided for X chromosome	85.6751	1.71554	83.9596	Quiescent	70% active TSS, 30% Quiescent	BHLHB9	Protein-coding	0	BHLHB9	0	Protein coding promoter	CpG island	-0.0549926	0.263673	Also known as: p60TRP, GASP3: Hypermethylation in colon cancer cells: HCT-116 double-knockout cells for DNMT1 and DNMT3b (DKO cells), in premalignant lesions and accumulates during tumorigenesis (PMID: 18089774) A target of miR-642b-3p, BHLHB9 is differentially expressed in lung adenocarcinoma and squamous cell carcinoma, and associated with the overall survival or disease-free survival of patien…

## Sheet: Table S5
Table S5. Sequencing metrics of the NextSeq sequencing runs performed on the validation cohort (n = 186)
Sequencing run	Type of run	# Amplicons	# DNA samples	Total number of reads	Total number mapped reads after QC	Average Coverage of CpGs
1	NextSeq_High output	18	96	201402566	175163574	100161
2	NextSeq_High output	18	96	205189303	179587048	102723

## Sheet: Table S6
Table S6. Log-rank tests and Univariable Cox regression analyses of clinicopathological features and methylation biomarkers of interest in the validation cohort (n = 185)
			Biochemical recurrence (BCR)				Metastatic Relapse (MR)				Prostate cancer mortality (PCSM)
			Log-rank	Cox regression			Log-rank	Cox regression			Log-rank	Cox regression
Variable		Dichotamisation thresholds	p-value	HR (95% CI)	p-value		p-value	HR (95% CI)	p-value		p-value	HR (95% CI)	p-value
Methylation biomarkers	DMR no.
CD34	1	≤ 75th vs > 75th percentile	0.053	1.56 (0.99-2.47)	0.0550808		0.39	1.44 (0.62-3.34)	0.396886		0.06	2.5 (0.93-6.73)	0.0694194
AC074091.13	2	≤ 75th vs > 75th percentile	0.007	1.85 (1.18-2.9)	0.00747033		0.2	1.72 (0.74-3.99)	0.209037		0.32	1.71 (0.59-4.92)	0.323129
EPHB3	3	≤ 75th vs > 75th percentile	0.17	1.38 (0.87-2.2)	0.172905		0.26	1.62 (0.7-3.77)	0.260078		0.023	3 (1.11-8.11)	0.0298809
PRDM8	4	≤ 75th vs > 75th percentile	0.011	1.78 (1.13-2.8)	0.0124465		0.52	1.33 (0.56-3.19)	0.521893		0.33	1.67 (0.58-4.83)	0.339942
MARCH6	5	≤ 75th vs > 75th percentile	0.027	1.66 (1.05-2.6)	0.0286409		0.12	1.89 (0.84-4.29)	0.126404		0.042	2.68 (1-7.22)	0.050513
CDO1	6	≤ 75th vs > 75th percentile	0.12	1.44 (0.9-2.29)	0.126096		0.66	0.8 (0.3-2.14)	0.662537		0.66	0.75 (0.21-2.65)	0.658705
ZNF655	7	≤ 75th vs > 75th percentile	0.043	1.59 (1.01-2.49)	0.0452685		0.41	1.42 (0.61-3.29)	0.416144		0.53	1.4 (0.48-4.02)	0.536192
DEUP1	8	≤ 75th vs > 75th percentile	0.25	1.31 (0.82-2.09)	0.251749		0.56	0.75 (0.28-2)	0.563572		0.63	0.74 (0.21-2.58)	0.631844
CACNA2D4	9	≤ 75th vs > 75th percentile	0.00037	2.18 (1.4-3.38)	0.000516655		0.013	2.64 (1.2-5.83)	0.0162898		0.00011	5.84 (2.12-16.13)	0.000655299
CRACR2A	11	≤ 75th vs > 75th percentile	0.21	1.34 (0.84-2.14)	0.213419		0.73	0.84 (0.32-2.24)	0.72769		0.35	1.66 (0.57-4.77)	0.350372
PAH	12	≤ 75th vs > 75th percentile	0.085	1.49 (0.94-2.37)	0.0875492		0.57	1.28 (0.54-3.08)	0.575963		0.45	1.5 (0.52-4.31)	0.45515
CNMD	13	≤ 75th vs > 75th percentile	0.16	1.4 (0.87-2.24)	0.163999		0.47	1.38 (0.58-3.32)	0.468314		0.31	1.72 (0.59-4.96)	0.317495
CALM1	14	≤ 75th vs > 75th percentile	0.7	0.9 (0.55-1.49)	0.69559		0.83	1.11 (0.44-2.78)	0.825589		0.31	1.73 (0.6-4.99)	0.313417
PARP6	15	≤ 75th vs > 75th percentile	0.059	1.55 (0.98-2.44)	0.0606313		0.16	1.79 (0.79-4.05)	0.164021		0.019	3.05 (1.15-8.14)	0.0256575
LRRC37A3	16	≤ 75th vs > 75th percentile	0.13	1.42 (0.9-2.25)	0.135411		0.97	1.02 (0.41-2.55)	0.967917		0.68	0.77 (0.22-2.69)	0.678022
TBX1	17	≤ 75th vs > 75th percentile	0.56	1.16 (0.71-1.88)	0.556697		0.27	1.6 (0.69-3.7)	0.27716		0.0063	3.6 (1.35-9.61)	0.0106291
BHLHB9	18	≤ 75th vs > 75th percentile	0.13	1.43 (0.9-2.28)	0.130028		0.79	0.87 (0.33-2.33)	0.785175		0.71	1.24 (0.4-3.86)	0.706719
Clinicopathological features
Pathological ISUP grade groups		2 vs 3-5	0.00011	2.26 (1.48-3.46)	0.000168377		0	5.88 (2.35-14.72)	0.000156059		0.002	4.99 (1.61-15.49)	0.00536653
Pre-op PSA		< 10 vs ≥ 10ng/ml	0.00072	2.05 (1.34-3.14)	0.000920827		0.026	2.39 (1.08-5.26)	0.0309359		0.074	2.39 (0.89-6.44)	0.0833646
Pathological T-category		pT2 vs ≥ pT3	0.0042	1.88 (1.21-2.92)	0.00483052		0.019	2.74 (1.14-6.56)	0.0240091		0.12	2.28 (0.79-6.55)	0.127572
Margin Status		Negative vs Positive	0.00077	2.08 (1.35-3.23)	0.000990879		0.0081	3.07 (1.28-7.36)	0.0119315		0.024	3.40 (1.09-10.54)	0.0343475

## Sheet: Table S7
Table S7. AUC results of the time-dependent ROC analysis of the SES-identified multivariable models, with CACNA2D4 included and excluded
	AUC
	1 year	5 year	10 year	15 year
Biochemical recurrence (BCR)
CACNA2D4 + Pathological ISUP Grade Groups + Pre-op PSA	0.67	0.66	0.63	0.65
Pathological ISUP Grade Groups + Pre-op PSA	0.65	0.64	0.62	0.63
Improvement in AUC	0.02	0.02	0.01	0.02
Metastatic Relapse (MR)
Pathological ISUP Grade Groups + Margin Status	0.77	0.77	0.77	0.77
Prostate cancer specific mortality (PCSM)
CACNA2D4 + Pathological ISUP Grade Groups	0.78	0.78	0.78	0.77
Pathological ISUP Grade Groups	0.69	0.69	0.69	0.68
Improvement in AUC	0.09	0.09	0.09	0.09

## Sheet: Table S8
Table S8. Log-rank tests and univariable Cox regression analyses of CACNA2D4 methylation in the validation cohort (n = 185) for different levels of downsampled data compared to all reads (orange text)
			Biochemical recurrence (BCR)				Metastatic Relapse (MR)				Prostate cancer mortality (PCSM)
	Downsampled level		Log-rank	Cox regression			Log-rank	Cox regression			Log-rank	Cox regression
Variable	(reads per patient)	Dichotamisation thresholds	p-value	HR (95% CI)	p-value		p-value	HR (95% CI)	p-value		p-value	HR (95% CI)	p-value
CACNA2D4	All	≤ 75th vs > 75th percentile	0.00037	2.09 (1.35-3.24)	0.000993389		0.013	2.59 (1.17-5.72)	0.0184807		0.00011	5.77 (2.09-15.95)	0.000715264
CACNA2D4	1000	≤ 75th vs > 75th percentile	0.0021	1.97 (1.27-3.07)	0.00253528		0.013	2.63 (1.19-5.79)	0.0167606		0.00014	5.7 (2.07-15.72)	0.000765885
CACNA2D4	10000	≤ 75th vs > 75th percentile	0.0021	1.97 (1.27-3.07)	0.00253528		0.013	2.63 (1.19-5.79)	0.0167606		0.00014	5.7 (2.07-15.72)	0.000765885
CACNA2D4	50000	≤ 75th vs > 75th percentile	0.00037	2.18 (1.4-3.38)	0.000516655		0.013	2.64 (1.2-5.83)	0.0162898		0.00011	5.84 (2.12-16.13)	0.000655299
CACNA2D4	100000	≤ 75th vs > 75th percentile	0.00037	2.18 (1.4-3.38)	0.000516655		0.013	2.64 (1.2-5.83)	0.0162898		0.00011	5.84 (2.12-16.13)	0.000655299

## Sheet: Table S9
Table S9. Results of the multivariable Cox regression analyses of CACNA2D4 methylation in the validation cohort (n = 185) for different levels of downsampled data compared to all reads (orange text)
Variable	Dicohotamisation thresholds	All reads			1000 reads			10000 reads			50000 reads			100000 reads
		HR (95% CI)	p-value	C-Index	HR (95% CI)	p-value	C-Index	HR (95% CI)	p-value	C-Index	HR (95% CI)	p-value	C-Index	HR (95% CI)	p-value	C-Index
Biochemical recurrence (BCR)
CACNA2D4	≤ 75th vs > 75th percentile	1.94 (1.25-3.03)	0.003	0.681	1.8 (1.15-2.81)	0.00983	0.677686	1.8 (1.15-2.81)	0.00983	0.677686	1.94 (1.25-3.03)	0.0034	0.681009	1.94 (1.25-3.03)	0.0034	0.681009
Pathological ISUP Grade Groups	2 vs 3-5	2.23 (1.45-3.42)	0		2.26 (1.47-3.47)	0.00018		2.26 (1.47-3.47)	0.00018		2.23 (1.45-3.42)	0.00025		2.23 (1.45-3.42)	0.00025
Pre-op PSA	< 10 vs ≥ 10ng/ml	2.08 (1.36-3.2)	0.001		2.11 (1.37-3.23)	0.00063		2.11 (1.37-3.23)	0.00063		2.11 (1.36-3.2)	0.00077		2.08 (1.36-3.2)	0.00077
Prostate cancer specific mortality (PCSM)
CACNA2D4 (DMR #10)	≤ 75th vs > 75th percentile	5.33 (1.93-14.73)	0.001	0.779	5.47 (1.99-15.09)	0.00102	0.778571	5.47 (1.99-15.09)	0.00102	0.778571	5.33 (1.93-14.73)	0.00125	0.779048	5.33 (1.93-14.73)	0.00125	0.779048
Pathological ISUP Grade Groups	2 vs 3-5	4.53 (1.46-14.07)	0.009		4.78 (1.54-14.84)	0.00675		4.78 (1.54-14.84)	0.00675		4.53 (1.46-14.07)	0.00905		4.53 (1.46-14.07)	0.00905
Note, the final multivariable model of Metastatic Relapse did not contain any methylation biomarkers so the downsampled analysis is not applicable for this model
